# Supplementary material for: A viral APOBEC3 antagonist distinguishes HHV-6A from HHV-6B
Source: Nat Commun. 2026 May 1;17:3566. doi: 10.1038/s41467-026-71951-6 (PMC13134964; doi:10.1038/s41467-026-71951-6)
Supplement: Supplementary file 4 — Source Data [file 41467_2026_71951_MOESM4_ESM.xlsx]

## Sheet: Fig. 1b
	Fig. 1 Restriction of HHV-6A but not HHV-6B replication by A3 proteins
	Fig. 1b
		x axis	y axis	y axis	y axis	y axis
		log2FoldChange(CBMC,MT4/HSB2,JJhan)	log1/pval DEG	log1/pval A3	log1/pval non-DEG	log1/pval other factors
	FYN	1.82653	2.8586
	POLR3B	-1.4735	22.1296
	EIF2AK2	-1.3804			0.98626
	POLR3E	0.01474			0.03825
	ITCH	-0.3926			0.86695
	DDX1	-0.4713			1.83242
	HSP90AA1	-0.505			4.26043
	MAVS	0.24299			0.66615
	MUL1	-0.5954			0.44116
	NLRP1	1.79913	2.62616
	APOBEC3H	4.0493		3.36956
	POLR3H	-0.531			2.20072
	HCK	6.38991	3.88178
	RIOK3	1.06308	2.70815
	TLR8	7.77437	1.8717
	PQBP1	0.32089			1.3452
	PYCARD	1.01336			0.25723
	ZC3HAV1	0.0823			0.12018
	DDX58	-1.4781	2.13644
	C1QBP	-0.3767			1.9804
	DHX58	-0.9377			1.0881
	UNC93B1	0.17539			0.07739
	IL23A	2.08656			1.21132
	POLR3G	0.00978			0.00824
	IL4	-6.3711	2.07704
	IFIH1	0.41841			0.09019
	TNFAIP3	4.62923	21.2518
	TRIM6	4.90312	1.56828
	ZBP1	-0.0182			0.00287
	IRF1	-0.3289			0.17135
	IFI6	-0.2066			0.10952
	TICAM1	2.05209	3.23794
	APOBEC3A	1.59901		0.2511
	APOBEC3F	1.30491		3.57399
	IRF5	4.51291	15.9281
	BST2	1.89347			1.28741
	TRAF3	1.11274	1.79621
	TRIM5	-0.3264			0.49572
	TRIM22	1.32616	2.86492
	POLR3F	-0.1049			0.30422
	SERINC3	-0.3971			1.51187
	PTPN22	0.83664			0.41343
	DHX9	-0.5879			6.75203
	DDX60	-2.1582			0.80261
	PARP9	-0.7657			0.18909
	HERC5	-4.0441	2.0944
	PML	0.01948			0.03589
	NLRC5	1.22517	9.66354
	SKP2	-1.2798	9.98297
	G3BP1	-0.2572			0.62609
	IFNK	0.94451			0.10278
	POLR3A	-0.2134			0.71677
	IFIT5	-2.1917	1.40741
	TOMM70	-0.1261			0.27941
	TRIM11	-0.2127			0.29025
	MX1	-1.2934			0.2794
	ZDHHC1	6.28332	5.85078
	ADAR	-0.1724			0.5295
	POLR3K	-0.3289			1.28695
	IFI16	-0.1102			0.05414
	AIM2	8.02326				10.9101
	DTX3L	-1.3975			0.33679
	ZC3H12A	3.17448	13.9747
	F2RL1	-7.4412	9.37366
	SERINC5	-3.4159	4.51004
	TLR3	-7.0479	3.6125
	CGAS	1.8024			0.79083
	DDX21	-0.2331			0.82076
	IFI27	1.51318			0.24287
	B2M	1.48772	6.1152
	FADD	0.0631			0.12744
	POLR3D	-0.1707			0.92655
	SIN3A	-0.1525			0.39676
	RNASE2	-2.2704			0.44232
	RNASE6	1.31893			0.38417
	TRIM56	0.72451			3.84763
	IFNB1	3.00756			0.56501
	RELA	0.36535			0.57492
	DHX36	-0.2505			0.562
	APOBEC3B	1.05975		0.27812
	IFNL1	-3.0041			0.41923
	LCK	-2.0381			0.4828
	TBK1	0.50589			1.12627
	TMEM173	0.19719			0.17836
	IRF7	-0.7674			0.33514
	NLRP9	-2.1264			1.08678
	POLR3C	-0.3247			0.4367
	CARD9	2.90253	2.08695
	DMBT1	-1.0277			0.19792
	PLSCR1	-0.5494			0.92348
	ZDHHC11	0.03951			0.01998
	TLR7	4.50312	1.31452
	C6orf106	0.23586			1.02782
	PCBP2	0.51391			1.49832
	IL27	5.63289	1.89073
	ADARB1	-0.1303			0.11493
	APOBEC3G	1.85848		1.88137
	TLR9	0.3076			0.03135
	CRCP	0.05615			0.10161
	TTC4	-0.5584			0.59011
	APOBEC3D	1.02884		1.61743
	APOBEC3C	1.68813		5.59176
	ZCCHC3	0.26229			0.73364
	TRIM34	1.72929			0.2049
	IFNL4	0.94451			0.10278
	FGR	4.65049	4.16304
	SARM1	1.01939			0.65621
	NOS2	-0.2118			0.0266
	PGLYRP1	-0.1667			0.0458
	BTK	5.16256	3.82395
	TYROBP	8.82918	2.90004
	LTF	2.05452			1.0324
	CD6	1.43327	1.77298
	MATR3	-0.5982			0.71759
	MARCO	5.13497			0.91537
	BIRC3	3.42483	4.40894
	RNASET2	1.5166	1.66294
	HMGB3	-0.9531			3.53844
	CYBA	0.58314			0.76392
	PRDM1	6.18504	18.8633
	TNK2	0.45703			0.3035
	CD84	-2.5864	1.967
	IFI35	1.2716			0.94507
	SIRT2	-0.1831			0.32459
	FAM3A	0.74011			1.93374
	TOLLIP	0.09572			0.20678
	XRCC5	0.15656			0.20203
	MID2	1.10231			0.40379
	ARG2	0.52537			2.37534
	CYLD	1.50168	2.08633
	IRAK3	7.93735	10.9318
	CD209	7.05528	1.53368
	NLRC4	2.73595	3.67552
	TYRO3	-2.7018	7.61798
	SRPK1	0.1097			0.25973
	NCR2	1.82524			1.15799
	TTLL12	0.3447			0.44091
	APOL1	0.11311			0.03
	COCH	-2.531	1.34683
	PTK6	3.96563	4.49214
	SIRPB1	1.3901			0.43134
	BPI	3.90564			0.59708
	USP14	-0.4612			3.04827
	XIAP	-0.4212			3.14402
	ELF4	0.56597			0.89321
	CORO1A	0.645			0.37885
	MEFV	2.51641			0.85766
	TRIM35	-0.3218			0.65016
	RIPK2	2.91376	1.31844
	IKBKB	0.97163			3.50414
	GSDMD	-3.4632	3.96999
	RELB	3.66031				42.3809
	CLEC4M	1.63312			0.19139
	AKAP8	-0.3534			2.70749
	CACTIN	-0.066			0.1215
	JAK3	2.34417	6.7167
	PIK3CG	-0.284			0.05606
	NOD1	0.1269			0.20942
	RARRES2	0.90989			0.35413
	TRIM14	-0.8529			1.22122
	GATA3	-0.6274			1.98918
	BIRC2	0.14356			0.26414
	SLC15A3	9.29654	2.42032
	FBXO9	-0.105			0.24747
	VNN1	3.04523			0.42444
	TRIM38	0.2954			0.39068
	TRIM23	-0.8067			2.01704
	ZAP70	-1.2857	1.31139
	IL1RL2	1.72929			0.2049
	CAPZA1	0.13839			0.19239
	TRIM62	-0.6532			1.11234
	SFPQ	-0.5929			2.76515
	ARHGEF2	-0.2821			0.33582
	NCF2	10.408	25.9747
	CD160	0.13413			0.05507
	CD46	0.00407			0.00626
	ARG1	-0.8091			0.34423
	TRIM32	0.64479			1.0925
	PPP6C	-0.4894			1.0562
	CXorf21	5.07384	6.46725
	CLU	1.19109			0.70958
	PTK2B	0.81708			0.75233
	AKAP1	-1.0462	17.2749
	TRIM25	-0.3174			1.34724
	PSPC1	0.09241			0.39413
	CD244	-1.283			0.39131
	OPTN	2.05145	4.08831
	NMI	-1.9312			0.89483
	C4BPA	0.94451			0.10278
	C4BPB	1.41078			0.27818
	WRNIP1	-0.57			8.16368
	HIST1H2BJ	-0.1581			0.0829
	TREM1	7.55843	1.79075
	EREG	6.82548	1.50638
	ZBTB1	0.66751			1.81503
	PLA2G5	0.94451			0.10278
	IGLL1	-9.7678	13.2299
	ECSIT	-0.0891			0.19134
	APOE	3.56025	2.68879
	TRIM28	-0.1565			0.51555
	SMPDL3B	0.63635			0.19319
	F12	-0.132			0.0828
	LGALS3	4.85051	6.41567
	TRIM21	0.32355			0.35649
	PPARG	-0.6561			0.15875
	JCHAIN	7.08413	1.59382
	ANKRD17	-0.4152			2.34158
	SFTPD	2.86188			0.39061
	CD180	5.5603	1.4561
	KLRD1	8.56735	2.15251
	ANXA1	-0.2122			0.07344
	HAVCR2	5.57802	3.77127
	TRAFD1	0.41054			0.57878
	SRPK2	-0.4596			0.8823
	AKIRIN2	0.21032			0.27563
	APPL2	-0.3303			0.34295
	BLK	-1.0032			0.30547
	IL36G	6.2514	3.27339
	IL36A	-1.9472			1.26792
	IL36B	0.22318			0.02244
	DAB2IP	-2.2456	2.10458
	TLR4	4.33866			0.69268
	TLR2	7.41537	2.30841
	TRIM29	1.72929			0.2049
	G3BP2	0.02212			0.02046
	SLC15A4	0.92183			3.22998
	APP	0.98499			0.19628
	SIGLEC10	2.55126	6.09583
	BCL10	0.40087			1.23156
	SUSD4	-4.8545	14.0227
	ADAM15	0.62693			0.42189
	S100A8	5.96933			1.19395
	LYAR	-0.4182			1.73823
	TIFA	1.38258	4.66154
	NONO	-0.0225			0.04573
	MFHAS1	-0.728			4.25259
	DRD2	6.11719			1.27402
	TKFC	0.91087			1.6679
	TIRAP	1.05495			1.11045
	FER	-1.2706	1.52075
	ADAM8	6.05239	17.3686
	MR1	1.06907			1.13008
	MCOLN2	3.02578	5.62342
	SDHAF4	1.65074	4.1349
	GBP5	2.32293			0.56871
	LY96	0.09438			0.02027
	HK1	2.09345	3.44424
	IL34	0.94451			0.10278
	APPL1	-0.1659			0.38051
	TNFRSF14	4.8351	7.98297
	COLEC12	-0.4982			0.05164
	CD1D	-5.8243	2.53028
	NCF1	7.73955	2.87295
	PLA2G2F	2.93386			0.40377
	FCER1G	5.53478	4.10624
	C1QC	3.33225			0.47948
	PGLYRP3	3.12129			1.10223
	NLRX1	0.50594			1.70822
	PGLYRP2	3.02672			0.82942
	SIGLEC16	-0.5016			0.28182
	TREML1	2.04598			0.25675
	CLPB	-0.5978			2.54179
	NLRP3	0.77229			0.1505
	SLAMF6	-1.8883			1.09959
	REL	1.98805				12.2541
	TRIM17	1.29052			0.96096
	TNFAIP8L2	2.2649			0.79093
	PGLYRP4	0.38111			0.08822
	S100A9	6.72651	2.40845
	DCST1	1.76094	1.41476
	INAVA	3.59335			0.93236
	SLC15A2	1.29592			1.1678
	MNDA	5.44401	1.45032
	PYHIN1	-0.4715			0.09708
	PTX3	3.86343	2.47819
	MST1R	0.2251			0.04517
	OTUD4	-0.4514			2.17625
	ERAP1	0.94592			5.5391
	DEFA5	-0.4982			0.05164
	DEFB1	0.94451			0.10278
	GPER1	5.84998	8.9914
	SYK	-0.4535			0.08836
	CYBB	4.61549			1.25767
	MBL2	0.94451			0.10278
	METTL3	0.59926			2.98539
	PLD4	6.55272	2.62722
	PHB	-0.1256			0.26403
	NOD2	5.33584	1.81455
	TRIM68	0.01928			0.01661
	AXL	6.09932	3.34229
	NLRC3	-0.8973			0.97006
	MAP4K2	0.6539			0.22972
	RNF187	0.51437			2.16878
	CX3CR1	-3.2033	1.42926
	RNASE3	-2.4284			0.31741
	PTK2	0.88654			0.12271
	ITGAM	7.2159	13.4698
	PYDC1	0.94451			0.10278
	CD14	3.72727	1.627
	PLA2G1B	-0.01			0.00123
	FPR2	6.71858	1.97743
	TRIM8	0.19668			0.42874
	FGB	-0.4982			0.05164
	PIK3CD	1.05807			0.67855
	MALT1	1.88116	2.14432
	CLEC7A	7.42495	2.25549
	MYD88	-0.4915			1.38901
	PARP14	-0.9909			0.2132
	C1QB	5.81686	2.33676
	C1QA	5.64341			1.06248
	SAA1	-0.4982			0.05164
	TLR10	7.6557	2.27591
	TLR1	3.37993	3.45354
	TLR6	2.00904			0.76183
	TNK1	0.09628			0.09626
	NLRP6	-0.1463			0.0291
	ZNF683	-3.6197	4.47756
	YES1	0.21408			0.17805
	IL17RA	-1.1878	2.26397
	CHID1	-0.1021			0.2557
	CD300LB	4.55743			0.74446
	CYBC1	0.48683			1.59261
	TRIML2	4.09751			0.63872
	LACC1	0.42762			0.06016
	SSC5D	1.87394	1.74321
	DEFB124	0.94451			0.10278
	HIST1H2BC	0.31617			0.14976
	RNF135	9.33454	18.0825
	ADGRB1	4.8406	4.15739
	FES	2.63006	1.74944
	CSF1R	9.74378	7.28988
	SH2D1A	-0.4201			0.39603
	IRAK1	-0.1985			0.53287
	PRKD1	-0.4982			0.05164
	CSF1	6.46016	3.04809
	HIST2H2BE	0.08636			0.08581
	TMEM106A	1.33598	11.1158
	CD300E	5.88821			1.16754
	HEXIM1	-0.2309			0.56113
	TLR5	-2.4289	1.65268
	HMGB1	0.02119			0.03151
	IL1RAP	0.14628			0.06043
	CD55	1.32504			1.07988
	XRCC6	0.10151			0.20359
	ARID5A	1.66225	2.04943
	CASP4	0.12482			0.04099
	SIGLEC15	3.54528			0.52198
	MAP3K5	-0.3192			0.78158
	MPEG1	7.30343	2.25104
	ATAD3A	-0.3623			1.29819
	HIST1H2BK	-0.5714			0.91098
	IRAK4	-0.1803			0.44868
	YTHDF2	-0.5156			3.00223
	SH2D1B	7.84457	1.84417
	MSRB1	1.27969	7.81816
	CAPZA2	0.58939			1.76083
	RPL39	1.05314	2.40359
	PJA2	0.25846			0.71138
	AGER	-4.1315			0.64811
	HLA-E	1.93301	2.04383
	CD177	0.94451			0.10278
	TRIM13	-0.9297			1.37682
	LGR4	5.18515	3.57295
	IPO7	0.05077			0.067
	KLRC2	0.94451			0.10278
	CLEC6A	7.97856	1.9474
	MIR181B1	-1.6282			0.19272
	CHUK	-0.7856			2.25531
	ANG	3.67777	2.97081
	PHB2	0.5775			3.24908
	DDX3X	-0.3091			0.61017
	C4B	0.81092			0.54094
	TRIM26	0.22318			0.02244
	H2BFS	1.63312			0.19139
	IRGM	-1.2552			1.129
	RBM14	0.01197			0.02055
	STMP1	0.13887			0.12309
	TICAM2	2.56383			0.69765
	C4A	-0.5675			0.30532
	NAIP	0.37438			0.06724
	PRKDC	-0.0626			0.10542
	LYN	2.52615			0.96704
	IGLL5	4.10614	1.98083
	IKBKG	0.30224			0.62849
	CCL5	5.61828			1.07089
	HIST1H2BG	-0.1615			0.04369
	HIST1H2BE	-0.7206			1.23707
	HIST1H2BF	-3.7478	1.85923
	HIST1H2BI	-0.2073			0.02676
	MATR3	0.93613			0.19292
	SLAMF1	4.42379	2.09841
	LY9	-0.2893			0.04788
	OTULIN	0.31348			0.61933
	LRP8	-0.2998			0.4268
	HMGB2	0.09242			0.14575
	SRC	0.39251			0.1547
	STYK1	0.8802			0.21281
	ALPK1	1.57825	3.70913
	CRISP3	-0.4982			0.05164
	WFDC2	0.94451			0.10278
	CLEC4A	-1.2099			0.13579
	FRK	2.27492			0.77502
	LY86	8.06865	2.58619
	WFDC3	-0.3596			0.07464
	SRMS	5.44481	1.91145
	SEC14L1	0.97365			1.40529
	ANKHD1	0.05938			0.06817
	CLEC10A	5.96276			1.20138
	CNPY3	-0.2264			0.4304
	C1RL	1.63668	4.09151
	KLRG1	0.80339			0.84265
	PSTPIP1	3.64284	9.95861
	TRIM4	0.34637			1.23833
	SERPING1	7.52884	1.77699
	SLA	0.36726			0.09309
	RNF166	-0.4642			0.5047
	PADI4	6.29469	2.22913
	C1R	0.38713			0.33257
	SPON2	-3.5951	5.45346
	S100B	0.78519			0.22576
	TRIM58	-3.5607			0.92237
	CLEC4E	7.23115	1.64187
	CLEC4D	2.70286			0.65734
	WFDC13	-0.4772			0.04946
	WFDC12	-1.1985			0.13432
	PPP1R14B	-0.1582			0.2068
	NRROS	-1.8075	3.81098
	WFDC5	1.90593			0.46832
	C1S	0.4094			0.29429
	WFDC10B	-0.4772			0.04946
	TRIM61	5.65641			1.09499
	BPIFB3	-0.4982			0.05164
	GZMM	6.48052	3.03831
	TBKBP1	0.51452			0.21818
	RNF39	-3.9823			0.61557
	TRIM59	-0.1138			0.25917
	DEFB131B	0.63332			0.36758
	LILRA4	0.94451			0.10278
	SIGLEC14	5.07646	1.47499
	TRIL	-0.4982			0.05164

## Sheet: Fig. 1c-f
	Fig. 1 Restriction of HHV-6A but not HHV-6B replication by A3 proteins
	Fig. 1c
	HSB HHV-6A										mutations	number
		non-mutated	1/2 mut	3/4 mut	5/8 mut	>8 mut		total			GA	5
	number	11	7					18			CT	4
											CG	1
	MT4 HHV-6A										GA	51
		non-mutated	1/2 mut	3/4 mut	5/8 mut	>8 mut		total			GT	3
	number	4	3	7	5	3		22			GC	1
											CT	32
											CA	4
											TA	1
											TG	3
											AC	4
	MT4 HHV-6B										GA	2
		non-mutated	1/2 mut	3/4 mut	5/8 mut	>8 mut		total			CT	2
	number	10	5					15			CG	1
											AG	1
	Fig. 1d
	Cropped images
	Uncropped, unprocessed scans
	Regions shown in Fig. 1d
	Fig. 1e
	HHV-6A / MT4 Raw data, viral genome copies/ml in supernatant
	casCT	casA3B	casA3C		Tukey's multiple comparisons test			Mean Diff.	95.00% CI of diff.	Significant?	Summary	Adjusted P Value
	557	3290	5230		casCT vs. casA3B			-2518	-4961 to -75.97	Yes	*	0.0433			F (DFn, DFd)	P value	η²
	120	3500	5800		casCT vs. casA3C			-3531	-5760 to -1301	Yes	**	0.0034			F (2, 11) = 9.287	P=0.0043	0.6281
	420	3000	4600		casA3B vs. casA3C			-1013	-3242 to 1217	No	ns	0.4629
	220	1600	4130
			1900
			1500
	HHV-6B / MT4 Raw data, viral genome copies/ml in supernatant
	casCT	casA3B	casA3C		Tukey's multiple comparisons test			Mean Diff.	95.00% CI of diff.	Significant?	Summary	Adjusted P Value
	7400000	4900000	12000000		casCT vs. casA3B			330000	-7281720 to 7941720	No	ns	0.992			F (DFn, DFd)	P value	η²
	390000	490000	700000		casCT vs. casA3C			-1685000	-9296720 to 5926720	No	ns	0.8141			F (2, 9) = 0.3143	P=0.7380	0.06529
	620000	1000000	1400000		casA3B vs. casA3C			-2015000	-9626720 to 5596720	No	ns	0.7474
	700000	1400000	1750000
	Fig. 1f
	cas CT										GA	11
		non-mutated	1/2 mut	3/4 mut	5/8 mut	>8 mut		total			CT	9
	number	1	2	4	1			8			CG	1
											TA	1
	casA3B										GA	3
		non-mutated	1/2 mut	3/4 mut	5/8 mut	>8 mut		total			TC	2
	number	11	2	1				14			TG	1
	casA3C										GA	13
		non-mutated	1/2 mut	3/4 mut	5/8 mut	>8 mut		total			CT	4
	number	7	6	3				16			GC	1
											TG	1

## Sheet: Fig. 2
	Fig. 2 Modulation of A3 protein localization and stability during HHV-6B infection
	Fig. 2b
	A3Bmock	A3B HHV-6B		A3Cmock	A3C HHV-6B
	1.15451	1.0209		1.08401	0.586291
	0.85505	0.516261		0.923224	0.454755
	1.06279	0.549549		0.926578	0.35241
	0.727019	0.841065		1.3502	0.308683
	0.822353	0.347982		0.816582	0.398963
	0.889783	0.579751		0.887265	0.349174
	0.615337	0.501159		1.63022	0.288614
	1.00468	0.584412		0.559101	0.36271
	1.27355	0.564781		0.725655	0.448223
	1.35693	0.49768		0.564398	0.458169
	1.17657	0.352053		0.69564	0.379247
	0.935086	0.464982		1.43318	0.678749		Column B	vs.	Column A		Unpaired t test	P value	P value summary	Significantly different (P < 0.05)?	One- or two-tailed P value?	t, df		η²	mean difference	95% CI
	0.982819	0.616322		1.72386	0.867078		A3B HHV-6B	vs	A3Bmock			<0.0001	****	Yes	Two-tailed	t=8.106 df=38		0.6336	-0.4458	-0.5571 ～ -0.3345
	1.06423	0.487962		1.48744	0.986373		A3C HHV-6B	vs	A3Cmock			0.0002	***	Yes	Two-tailed	t=4.064 df=38		0.3029	-0.4372	-0.5571 ～ -0.3345
	1.00783	0.617701		0.51402	0.888854
	0.981965	0.416462		0.781977	0.636257
	1.13337	0.632342		0.416795	0.738661
	1.05248	0.462159		0.818995	0.58788
	0.745863	0.394598		0.805047	0.859015
	1.1643	0.642453		1.8558	0.625134
	Fig. 2c
	Cropped images
	Uncropped, unprocessed scans
	Regions shown in Fig. 2c
	Fig. 2d
	A3B			A3C
	A3Bmock	A3B HHV-6B		A3Cmock	A3C HHV-6B		Column B	vs.	Column A		Unpaired t test	P value	P value summary	Significantly different (P < 0.05)?	One- or two-tailed P value?	t, df		η²	mean difference	95% CI
	0.207498	0.0261303		0.64	0.2		A3B HHV-6B	vs	A3Bmock			0.0075	**	Yes	Two-tailed	t=5.007 df=4		0.8624	-0.1863	-0.2896 ～ -0.083
	0.296272	0.0954182		1.65	0.32		A3C HHV-6B	vs	A3Cmock			0.0406	*	Yes	Two-tailed	t=2.984 df=4		0.6901	-0.88	-1.699 ～ -0.06128
	0.206964	0.0302867		1.08	0.21

## Sheet: Fig. 3
	Fig. 3 Specificity of HHV-6B U28-induced relocalization among A3 proteins
	Fg. 3b									exact number of the cells
	GFP	A3A	A3B	A3C	A3D	A3F	A3G	A3H		GFP	A3A	A3B	A3C	A3D	A3F	A3G	A3H
	0	65.1515	84.7458	83.9286	77.7778	91.3043	54.6875	10.6061		60	66	59	56	54	69	64	66
	0	56.0606	82.0896	96	100	87.5	68.8889	15.0538		60	66	67	50	50	40	45	93
	0	65.3846	78.3333	96.1539	98	97.5	65.9091	11.6883		50	52	60	52	50	40	44	77
	Tukey's multiple comparisons test			Mean Diff.	95.00% CI of diff.	Significant?	Summary	Adjusted P Value		F (DFn, DFd)	P value	η²
	GFP vs A3A			-62.2	-80.24 ～ -44.16	Yes	****	<0.0001		F (7, 16) = 98.81	P <0.0001	0.9774
	GFP vs A3B			-81.72	-99.77 ～ -63.68	Yes	****	<0.0001
	GFP vs A3C			-92.03	-110.1 ～ -73.98	Yes	****	<0.0001
	GFP vs A3D			-91.93	-110 ～ -73.88	Yes	****	<0.0001
	GFP vs A3F			-92.1	-110.1 ～ -74.06	Yes	****	<0.0001
	GFP vs A3G			-63.16	-81.2 ～ -45.12	Yes	****	<0.0001
	GFP vs A3H			-12.45	-30.49 ～ 5.594	No	ns	0.309
	A3A vs A3B			-19.52	-37.57 ～ -1.481	Yes	*	0.0292
	A3A vs A3C			-29.83	-47.87 ～ -11.79	Yes	***	0.0006
	A3A vs A3D			-29.73	-47.77 ～ -11.68	Yes	***	0.0007
	A3A vs A3F			-29.9	-47.95 ～ -11.86	Yes	***	0.0006
	A3A vs A3G			-0.9629	-19.01 ～ 17.08	No	ns	>0.9999
	A3A vs A3H			49.75	31.71 ～ 67.79	Yes	****	<0.0001
	A3B vs A3C			-10.3	-28.35 ～ 7.738	No	ns	0.5239
	A3B vs A3D			-10.2	-28.25 ～ 7.84	No	ns	0.5353
	A3B vs A3F			-10.38	-28.42 ～ 7.664	No	ns	0.5156
	A3B vs A3G			18.56	0.518 ～ 36.6	Yes	*	0.0415
	A3B vs A3H			69.27	51.23 ～ 87.32	Yes	****	<0.0001
	A3C vs A3D			0.1015	-17.94 ～ 18.14	No	ns	>0.9999
	A3C vs A3F			-0.07398	-18.12 ～ 17.97	No	ns	>0.9999
	A3C vs A3G			28.87	10.82 ～ 46.91	Yes	***	0.0009
	A3C vs A3H			79.58	61.54 ～ 97.62	Yes	****	<0.0001
	A3D vs A3F			-0.1755	-18.22 ～ 17.87	No	ns	>0.9999
	A3D vs A3G			28.76	10.72 ～ 46.81	Yes	***	0.0009
	A3D vs A3H			79.48	61.43 ～ 97.52	Yes	****	<0.0001
	A3F vs A3G			28.94	10.9 ～ 46.98	Yes	***	0.0009
	A3F vs A3H			79.65	61.61 ～ 97.7	Yes	****	<0.0001
	A3G vs A3H			50.71	32.67 ～ 68.76	Yes	****	<0.0001

## Sheet: Fig. 4
	Fig. 4. Interaction of HHV-6B U28 with A3B and A3C and modulation of their protein levels
	Fig. 4a
	Cropped images
	Uncropped, unprocessed scans
	Regions shown in Fig. 4a
	Fig. 4b
	GFP	A3A	A3B	A3C	A3D	A3F	A3G	A3H
	0.959184	0.689076	0.5	0.14	0.590909	0.558824	0.393617	0.877698
	0.941176	0.845238	0.520408	0.463636	0.888889	0.428571	0.3	0.944
	1.04546	0.792308	0.263158	0.223077	0.8	0.785124	0.362745	0.933884
	Tukey's multiple comparisons test			Mean Diff.	95.00% CI of diff.	Significant?	Summary	Adjusted P Value		F (DFn, DFd)		P value	η²
	GFP vs. A3A			0.2064	-0.1364 to 0.5492	No	ns	0.4625		F (7, 16) = 14.29		P<0.0001	0.8621
	GFP vs. A3B			0.5541	0.2113 to 0.8968	Yes	***	0.0008
	GFP vs. A3C			0.7064	0.3636 to 1.049	Yes	****	<0.0001
	GFP vs. A3D			0.222	-0.1208 to 0.5648	No	ns	0.3785
	GFP vs. A3F			0.3911	0.04834 to 0.7339	Yes	*	0.0197
	GFP vs. A3G			0.6298	0.2871 to 0.9726	Yes	***	0.0002
	GFP vs. A3H			0.06341	-0.2794 to 0.4062	No	ns	0.9975
	A3A vs. A3B			0.3477	0.004922 to 0.6904	Yes	*	0.0455
	A3A vs. A3C			0.5	0.1572 to 0.8427	Yes	**	0.0023
	A3A vs. A3D			0.01561	-0.3272 to 0.3584	No	ns	>0.9999
	A3A vs. A3F			0.1847	-0.1581 to 0.5275	No	ns	0.5898
	A3A vs. A3G			0.4234	0.08066 to 0.7662	Yes	*	0.0104
	A3A vs. A3H			-0.143	-0.4857 to 0.1998	No	ns	0.8243
	A3B vs. A3C			0.1523	-0.1905 to 0.495	No	ns	0.7773
	A3B vs. A3D			-0.3321	-0.6748 to 0.01069	No	ns	0.0611
	A3B vs. A3F			-0.163	-0.5057 to 0.1798	No	ns	0.7183
	A3B vs. A3G			0.07573	-0.267 to 0.4185	No	ns	0.9928
	A3B vs. A3H			-0.4907	-0.8334 to -0.1479	Yes	**	0.0028
	A3C vs. A3D			-0.4844	-0.8271 to -0.1416	Yes	**	0.0031
	A3C vs. A3F			-0.3153	-0.658 to 0.02749	No	ns	0.0834
	A3C vs. A3G			-0.07655	-0.4193 to 0.2662	No	ns	0.9923
	A3C vs. A3H			-0.643	-0.9857 to -0.3002	Yes	***	0.0002
	A3D vs. A3F			0.1691	-0.1737 to 0.5119	No	ns	0.6829
	A3D vs. A3G			0.4078	0.06505 to 0.7506	Yes	*	0.0142
	A3D vs. A3H			-0.1586	-0.5014 to 0.1842	No	ns	0.7431
	A3F vs. A3G			0.2387	-0.104 to 0.5815	No	ns	0.2992
	A3F vs. A3H			-0.3277	-0.6705 to 0.01508	No	ns	0.0663
	A3G vs. A3H			-0.5664	-0.9092 to -0.2236	Yes	***	0.0006
	Fig. 4c
	Cropped images
	Uncropped, unprocessed scans
	Regions shown in Fig. 4c

## Sheet: Fig. 5
	Fig. 5 Localization of A3 proteins to liquid-like cytoplasmic compartments by HHV-6B U28
	Fig. 5a
	LAMP1				LC3B				Calnexin				golgin97
	U28	LAMP1	A3C		LC3	U28	A3C		calnexin	U28	A3C		Golgi	U28	A3C
	0	0	0		0.0352941	0.0628571	0.0294118		0.594595	0.0822511	0.00469484		0.0240964	0.00813008	0.0151515
	0.015748	0	0		0.0862745	0.102857	0.0392157		0.540541	0.047619	0.00469484		0.0481928	0.00813008	0.030303
	0	0	0		0.129412	0.114286	0.0637255		0.540541	0.047619	0.00469484		0.120482	0.0325203	0.0454545
	0	0.00395257	0		0.145098	0.131429	0.0637255		0.554054	0.017316	0.00469484		0.385542	0.0243902	0.106061
	0.00787402	0.0197628	0		0.203922	0.16	0.112745		0.527027	0.021645	0.0140845		0.385542	0.0243902	0.106061
	0.00787402	0.0316206	0		0.396078	0.257143	0.191176		0.405405	0.038961	0.0187793		0.301205	0.0569106	0.121212
	0.00787402	0.110672	0.0142857		0.388235	0.382857	0.264706		0.418919	0.0952381	0.0469484		0.240964	0.0569106	0.136364
	0.015748	0.130435	0.0285714		0.356863	0.502857	0.352941		0.148649	0.103896	0.0985915		0.168675	0.0731707	0.166667
	0.015748	0.110672	0.0142857		0.352941	0.571429	0.303922		0.27027	0.0692641	0.117371		0.192771	0.0813008	0.242424
	0.0314961	0.197628	0.0285714		0.360784	0.702857	0.519608		0.216216	0.112554	0.13615		0.156627	0.178862	0.333333
	0.0393701	0.229249	0.0285714		0.360784	0.697143	0.803922		0.0540541	0.264069	0.140845		0.156627	0.154472	0.19697
	0.0629921	0.181818	0.0285714		0.345098	0.674286	0.970588		0.202703	0.194805	0.0985915		0.13253	0.097561	0.257576
	0.0866142	0.083004	0.0571429		0.443137	0.617143	1		0.324324	0.329004	0.131455		0.0481928	0.0894309	0.19697
	0.0866142	0.0434783	0.1		0.443137	0.531429	0.823529		0.175676	0.207792	0.122066		0.0481928	0.097561	0.181818
	0.11811	0.027668	0.114286		0.466667	0.457143	0.955882		0.175676	0.207792	0.122066		0.0240964	0.0569106	0.212121
	0.133858	0.0513834	0.2		0.564706	0.405714	0.990196		0.108108	0.155844	0.112676		0.0240964	0.0569106	0.19697
	0.314961	0.055336	0.228571		0.54902	0.411429	0.745098		0.0810811	0.155844	0.0985915		0.0361446	0.0650407	0.151515
	0.724409	0.0750988	0.442857		0.643137	0.422857	0.720588		0.162162	0.0952381	0.0704225		0.0481928	0.105691	0.272727
	1	0.0750988	0.471429		0.560784	0.422857	0.75		0.22973	0.160173	0.107981		0.0481928	0.105691	0.272727
	0.716535	0.15415	0.385714		0.772549	0.428571	0.637255		0.351351	0.0995671	0.159624		0.13253	0.0569106	0.333333
	0.669291	0.300395	0.385714		0.858824	0.48	0.583333		0.310811	0.0909091	0.126761		0.108434	0.097561	0.272727
	0.732283	0.545455	0.314286		0.780392	0.48	0.730392		0.513514	0.155844	0.117371		0.060241	0.211382	0.227273
	0.440945	1.00395	0.314286		1	0.497143	0.862745		0.459459	0.108225	0.122066		0.0240964	0.154472	0.257576
	0.496063	0.98419	0.414286		0.901961	0.525714	0.960784		1	0.142857	0.14554		0.060241	0.130081	0.257576
	0.622047	0.889328	0.528571		0.901961	0.525714	0.960784		0.540541	0.194805	0.173709		0.0361446	0.0813008	0.227273
	0.716535	0.70751	0.571429		0.882353	0.502857	0.607843		0.5	0.134199	0.164319		0.0722892	0.0894309	0.19697
	0.598425	1	0.8		0.819608	0.388571	0.357843		0.5	0.134199	0.164319		0.0722892	0.0650407	0.318182
	0.503937	0.960474	0.871429		0.976471	0.297143	0.166667		0.405405	0.142857	0.183099		0.0963855	0.0813008	0.257576
	0.472441	0.486166	0.9		1	0.228571	0.112745		0.405405	0.541126	0.248826		0.13253	0.105691	0.287879
	0.377953	0.343874	0.957143		1	0.165714	0.107843		0.459459	0.809524	0.323944		0.120482	0.170732	0.348485
	0.401575	0.442688	0.9		0.466667	0.137143	0.107843		0.527027	0.679654	0.347418		0.0963855	0.138211	0.287879
	0.519685	0.632411	0.828571		0.129412	0.102857	0.0833333		0.689189	0.705628	0.403756		0.313253	0.097561	0.348485
	0.622047	0.596838	0.771429		0.0941176	0.114286	0.122549		0.689189	0.831169	0.380282		0.349398	0.097561	0.409091
	0.496063	0.438735	0.828571		0.0627451	0.0742857	0.0686275		0.581081	0.718615	0.399061		0.53012	0.162602	0.5
	0.472441	0.426877	0.928571		0.0588235	0.08	0.0735294		0.378378	0.714286	0.380282		0.53012	0.138211	0.666667
	0.582677	0.632411	1		0.0588235	0.0457143	0.132353		0.405405	0.948052	0.361502		0.60241	0.113821	0.848485
	0.448819	0.802372	0.828571		0.121569	0.0628571	0.313725		0.405405	0.753247	0.384977		0.493976	0.0894309	0.727273
	0.322835	0.482213	0.942857		0.0862745	0.0457143	0.441176		0.432432	0.883117	0.323944		0.373494	0.146341	0.469697
	0.354331	0.280632	0.957143		0.0509804	0.0228571	0.308824		0.378378	0.614719	0.314554		0.409639	0.162602	0.454545
	0.464567	0.324111	0.971429		0.0784314	0.0171429	0.27451		0.351351	0.52381	0.253521		0.409639	0.162602	0.454545
	0.385827	0.316206	0.757143		0.0313725	0.0228571	0.147059		0.310811	0.575758	0.244131		0.361446	0.146341	0.712121
	0.559055	0.256917	0.757143		0.0392157	0.0342857	0.0833333		0.608108	0.69697	0.323944		0.337349	0.178862	0.651515
	0.480315	0.371542	0.857143		0.0313725	0.0457143	0.0882353		0.554054	0.688312	0.239437		0.626506	0.105691	0.863636
	0.527559	0.399209	0.728571		0.0470588	0.0628571	0.0784314		0.418919	0.510823	0.253521		0.518072	0.105691	1
	0.708661	0.245059	0.514286		0.0588235	0.0914286	0.0882353		0.608108	0.65368	0.323944		0.373494	0.138211	0.984848
	0.393701	0.205534	0.314286		0.0392157	0.0742857	0.0931373		0.608108	0.65368	0.323944		0.313253	0.121951	0.757576
	0.204724	0.177866	0.257143		0.0313725	0.0457143	0.0784314		0.5	0.714286	0.262911		0.277108	0.162602	0.727273
	0.15748	0.193676	0.3		0.027451	0.0228571	0.0784314		0.581081	0.82684	0.352113		0.289157	0.113821	0.787879
	0.141732	0.193676	0.242857		0.0235294	0.0171429	0.102941		0.527027	0.91342	0.384977		0.325301	0.105691	0.590909
	0.19685	0.15415	0.228571		0.0156863	0.0114286	0.142157		0.418919	0.878788	0.441315		0.253012	0.130081	0.515152
	0.385827	0.209486	0.4		0.0117647	0.00571429	0.127451		0.72973	0.943723	0.497653		0.26506	0.325203	0.363636
	0.464567	0.268775	0.457143		0.0235294	0.0114286	0.20098		0.756757	0.952381	0.619718		0.180723	0.406504	0.409091
	0.346457	0.221344	0.314286		0.00784314	0.0114286	0.196078		0.283784	0.809524	0.788732		0.156627	0.292683	0.363636
	0.19685	0.134387	0.185714		0.0156863	0.00571429	0.166667		0.405405	0.735931	0.868545		0.156627	0.292683	0.363636
	0.212598	0.0592885	0.185714		0.0117647	0.00571429	0.176471		0.216216	0.809524	0.859155		0.144578	0.97561	0.287879
	0.19685	0.0513834	0.242857		0.0117647	0.00571429	0.176471		0.540541	0.926407	1		0.13253	1	0.212121
	0.165354	0.0790514	0.357143		0.0117647	0.00571429	0.132353		0.418919	1	0.849765		0.204819	0.829268	0.227273
	0.125984	0.0592885	0.385714		0.0117647	0.00571429	0.102941		0.418919	1	0.849765		0.144578	0.341463	0.19697
	0.141732	0.0592885	0.457143		0.0117647	0.0114286	0.0833333		0.324324	0.735931	0.995305		0.253012	0.170732	0.212121
	0.0944882	0.0513834	0.557143		0.00784314	0	0.0539216		0.310811	0.424242	0.610329		0.204819	0.113821	0.212121
	0.11811	0.0909091	0.542857		0.00392157	0	0.0392157		0.310811	0.424242	0.610329		0.240964	0.121951	0.181818
	0.125984	0.0711462	0.614286		0.00784314	0.0114286	0.0588235		0.216216	0.199134	0.192488		0.192771	0.113821	0.19697
	0.133858	0.0513834	0.685714		0.0117647	0.0114286	0.0392157		0.0540541	0.0519481	0.122066		0.337349	0.113821	0.242424
	0.110236	0.0671937	0.628571		0.00784314	0.00571429	0.0392157		0.0540541	0.030303	0.126761		0.493976	0.178862	0.393939
	0.11811	0.0355731	0.614286		0.00784314	0.00571429	0.0441176		0.0540541	0.04329	0.13615		0.493976	0.162602	0.333333
	0.0393701	0.0197628	0.442857		0.00784314	0.00571429	0.0539216		0.0945946	0.025974	0.178404		0.349398	0.097561	0.30303
	0.0708661	0.0237154	0.342857		0.00784314	0.00571429	0.0637255		0.0675676	0.012987	0.14554		0.566265	0.130081	0.363636
	0.102362	0.0395257	0.3		0.00784314	0	0.0588235		0.0405405	0.00865801	0.140845		0.337349	0.219512	0.378788
	0.0944882	0.0395257	0.271429		0.00392157	0.0114286	0.0784314		0.0405405	0.00865801	0.169014		0.60241	0.276423	0.393939
	0.102362	0.0316206	0.385714		0.0196078	0.0114286	0.0686275		0.0540541	0.004329	0.178404		0.433735	0.252033	0.348485
	0.0866142	0.0237154	0.342857		0.0196078	0.0171429	0.0784314		0.0540541	0.012987	0.206573		0.53012	0.243902	0.318182
	0.11811	0.0632411	0.228571		0.0196078	0.0171429	0.0784314		0.0135135	0.00865801	0.150235		0.433735	0.154472	0.257576
	0.110236	0.0711462	0.114286		0.00784314	0.0171429	0.0686275		0.0135135	0.00865801	0.150235		0.325301	0.121951	0.227273
	0.0787402	0.0592885	0.0571429		0.0156863	0.0114286	0.0637255		0.108108	0	0.15493		0.39759	0.0650407	0.181818
	0.149606	0.0513834	0.0571429		0.0117647	0.0228571	0.102941		0.0945946	0.012987	0.117371		0.39759	0.0650407	0.181818
	0.173228	0.0395257	0.0285714		0.027451	0.0114286	0.107843		0.22973	0.012987	0.131455		0.289157	0.0894309	0.19697
	0.110236	0.0434783	0.0285714		0.027451	0.0171429	0.0882353		0.216216	0.021645	0.117371		0.445783	0.121951	0.227273
	0.0866142	0.0355731	0.0142857		0.0235294	0.0171429	0.0784314		0.256757	0.021645	0.112676		0.313253	0.113821	0.242424
	0.0708661	0.0316206	0.0142857		0.0196078	0.0228571	0.0392157		0.351351	0.0735931	0.112676		0.277108	0.0731707	0.212121
	0.0472441	0.0355731	0.0142857		0.0313725	0.0342857	0.0637255		0.608108	0.151515	0.0892019		0.168675	0.162602	0.181818
	0.023622	0.0474308	0.0285714		0.027451	0.0285714	0.0735294		0.783784	0.0822511	0.056338		0.180723	0.203252	0.181818
	0.00787402	0.0316206	0.0285714		0.0392157	0.0285714	0.0784314		0.689189	0.0822511	0.0469484		0.156627	0.195122	0.121212
	0.00787402	0.0316206	0.0142857		0.027451	0.0342857	0.127451		0.527027	0.021645	0.0140845		0.228916	0.0569106	0.136364
	0.0472441	0.0434783	0.0142857		0.054902	0.0285714	0.117647		0.0540541	0.004329	0.00938967		0.542169	0.0243902	0.287879
	0.023622	0.027668	0.0142857		0.0627451	0.0571429	0.0980392		0.0540541	0.004329	0.00938967		1	0.0406504	0.333333
	0.0629921	0.0158103	0		0.105882	0.0742857	0.0980392						0.771084	0.0325203	0.287879
					0.105882	0.0742857	0.0980392						0.626506	0.0162602	0.272727
					0.0862745	0.125714	0.0882353						0.337349	0.0406504	0.242424
					0.105882	0.205714	0.102941						0.337349	0.0406504	0.242424
					0.117647	0.325714	0.142157						0.180723	0.0813008	0.121212
					0.156863	0.611429	0.284314						0.0481928	0.0731707	0.0909091
					0.176471	0.885714	0.455882						0.108434	0.0569106	0.106061
					0.227451	1.04571	0.352941						0.0722892	0.0569106	0.0757576
					0.180392	0.902857	0.323529						0.0843373	0.0325203	0.121212
					0.223529	0.908571	0.382353						0.0963855	0.0162602	0.0606061
					0.282353	0.965714	0.470588						0.0963855	0.0162602	0.0606061
					0.329412	1	0.514706						0.0843373	0.00813008	0.0757576
					0.321569	1	0.382353
					0.266667	0.868571	0.186275
					0.219608	0.857143	0.166667
					0.14902	0.708571	0.142157
					0.0823529	0.394286	0.0686275
					0.0823529	0.394286	0.0686275
					0.0862745	0.291429	0.0392157
					0.0627451	0.142857	0.0490196
					0.0627451	0.148571	0.0294118
					0.0627451	0.177143	0.0392157
					0.129412	0.308571	0.0490196
					0.176471	0.44	0.0637255
					0.235294	0.348571	0.0784314
					0.239216	0.171429	0.0245098
					0.14902	0.0742857	0.0147059
					0.0862745	0.0514286	0.00980392
					0.0352941	0.0342857	0.0147059
					0.027451	0.0342857	0.00980392
					0.0156863	0.0228571	0.00490196
					0.0196078	0.0171429	0
					0.0196078	0.0171429	0
					0.00784314	0.0114286	0
					0.00392157	0.00571429	0
					0.00784314	0.00571429	0
					0.00392157	0.00571429	0
					0	0	0
					0	0	0
					0	0	0
					0.00784314	0	0
					0.00392157	0	0
					0.00392157	0	0
					0	0	0
					0	0	0
					0	0	0
					0.00784314	0	0
					0	0	0
					0	0	0
					0	0	0
					0	0	0
					0	0	0
					0	0	0
					0	0	0
	Fig. 5b
	lamp1	LC3B	calnex	Golgi
	0.826	0.457	0.374	0.583
	0.986	0.355	0.591	0.35
	0.344	0.362	0.299	0.422
	0.799	0.49	0.637	0.246
	0.805	0.712	0.246	0.377		Tukey's multiple comparisons test			Mean Diff.	95.00% CI of diff.	Significant?	Summary	Adjusted P Value		F (DFn, DFd)		P value	η²
	0.864	0.433	0.596	0.39		lamp1 vs. LC3			0.086	-0.07604 to 0.248	No	ns	0.5104		F (3, 98) = 9.978		P<0.0001	0.234
	0.848	0.357	0.509	0.618		lamp1 vs. calnex			0.2948	0.1293 to 0.4603	Yes	****	<0.0001
	0.329	0.305	0.139	0.293		lamp1 vs. Golgi			0.2612	0.08633 to 0.4362	Yes	***	0.001
	0.147	0.378	0.393	0.146		LC3 vs. calnex			0.2088	0.05931 to 0.3583	Yes	**	0.0023
	0.553	0.157	0.194	0.277		LC3 vs. Golgi			0.1752	0.01542 to 0.3351	Yes	*	0.0258
	0.229	0.267	0.475	0.483		calnex vs. Golgi			-0.03355	-0.1969 to 0.1298	No	ns	0.9499
	0.408	0.241	0.186	0.355
	0.662	0.814	0.454	0.362
	0.3	0.873	0.433	0.326
	0.853	0.256	0.391	0.281
	0.049	0.326	0.193	0.208
	0.217	0.5	0.231	0.537
	0.917	0.417	0.025	0.133
	0.917	0.508	0.072	0.493
	1	0.921	0.701	0.312
	0.826	0.635	0.157	0.467
		0.612	0.233	0.086
		0.454	0.071
		0.655	0.452
		0.641	0.133
		0.855	0.179
		0.566	0.255
		0.569	0.299
		1
		0.47
		0.76
	Fig. 5c
		A3+U28										NBR										p65+U28
		Exp1	Exp2	Exp3	Exp4	Exp5	Exp6	Exp7	Exp8	Exp9	Exp10	Exp1	Exp2	Exp3	Exp4	Exp5	Exp6	Exp7	Exp8	Exp9	Exp10	Exp1	Exp2	Exp3	Exp4	Exp5	Exp6	Exp7	Exp8	Exp9	Exp10
	1	1	1	1	1	1	1	1	1	1	1	1	1	1	1	1	1	1	1	1	1	1	1	1	1	1	1	1	1	1	1
	2	0.268269	0.247241	0.359192	0.271424	0.24032	0.168079	0.168079	0.239587	0.196294	0.267757	0.179658	0.070383	0.157791	0.18221	0.232298	0.155779	0.190886	0.263119	0.176846	0.16264	0.149803	0.261687	0.381417	0.152226	0.191253	0.191253	0.136641	0.357902	0.193182	0.172623
	3	0.507766	0.497672	0.513782	0.483408	0.468412	0.408863	0.408863	0.443075	0.433441	0.51831	0.274766	0.146448	0.244465	0.280411	0.283974	0.215648	0.254109	0.321878	0.229463	0.265176	0.192509	0.346262	0.473402	0.223467	0.236091	0.236091	0.188902	0.417975	0.27548	0.22213
	4	0.555902	0.555994	0.52393	0.518663	0.529018	0.532277	0.532277	0.521519	0.51532	0.57519	0.314354	0.176891	0.27238	0.320397	0.285807	0.253757	0.275941	0.352461	0.246193	0.327662	0.217636	0.339221	0.486772	0.235835	0.256925	0.256925	0.182761	0.443848	0.252021	0.20753
	5	0.577689	0.59545	0.528225	0.575587	0.559151	0.621324	0.621324	0.581289	0.564273	0.633305	0.358272	0.210731	0.29072	0.338122	0.298266	0.253964	0.301973	0.350763	0.276594	0.346626	0.280345	0.343901	0.497172	0.236638	0.258043	0.258043	0.18702	0.427351	0.274483	0.213106
	6	0.596387	0.636005	0.540598	0.585455	0.567106	0.668129	0.668129	0.631562	0.593876	0.65019	0.366574	0.225819	0.31479	0.352439	0.301303	0.271268	0.299494	0.387397	0.3167	0.364511	0.345546	0.353562	0.496874	0.256246	0.281179	0.281179	0.189995	0.432341	0.249932	0.204262
	7	0.615408	0.659552	0.517267	0.619853	0.579257	0.697338	0.697338	0.64572	0.639962	0.661167	0.386801	0.226817	0.334976	0.368603	0.320758	0.287168	0.309109	0.380311	0.335486	0.360735	0.375957	0.369736	0.515723	0.265233	0.284212	0.284212	0.197399	0.442007	0.286031	0.184451
	8	0.619107	0.664977	0.544874	0.637731	0.590334	0.762262	0.762262	0.687807	0.672175	0.703378	0.445434	0.247025	0.358572	0.375815	0.332874	0.323098	0.328832	0.378163	0.341987	0.360802	0.464472	0.392113	0.516818	0.260894	0.279652	0.279652	0.206184	0.449402	0.269437	0.197338
	9	0.655696	0.695073	0.530992	0.656541	0.602602	0.78376	0.78376	0.703148	0.708692	0.711052	0.466933	0.257256	0.354653	0.387426	0.33165	0.31283	0.347376	0.3752	0.357505	0.383056	0.552725	0.399823	0.534776	0.264042	0.309827	0.309827	0.209884	0.435152	0.249384	0.179617
	10	0.656506	0.684284	0.533728	0.677446	0.61006	0.797629	0.797629	0.740181	0.73447	0.725659	0.509916	0.262401	0.362291	0.417018	0.358378	0.303948	0.347151	0.388539	0.41939	0.36432	0.632802	0.450247	0.541721	0.247785	0.310324	0.310324	0.217419	0.467231	0.258538	0.189134
	11	0.665999	0.718986	0.531827	0.667924	0.614343	0.826256	0.826256	0.771012	0.751804	0.737893	0.574594	0.276809	0.368098	0.415573	0.36332	0.330329	0.3733	0.40337	0.467075	0.374348	0.665667	0.506153	0.552454	0.246567	0.308141	0.308141	0.2079	0.446282	0.275775	0.163291
	12	0.653313	0.720287	0.531264	0.67859	0.598694	0.847251	0.847251	0.770978	0.751712	0.741118	0.61363	0.298446	0.383241	0.437347	0.367827	0.331808	0.378087	0.396176	0.5192	0.343586	0.645188	0.537088	0.571005	0.252002	0.331529	0.331529	0.220401	0.448547	0.274015	0.144333
	13	0.661326	0.703498	0.531261	0.673489	0.60425	0.861633	0.861633	0.818578	0.772611	0.753918	0.657509	0.312851	0.386411	0.479712	0.380267	0.333246	0.398651	0.403666	0.544615	0.338115	0.648112	0.553212	0.567236	0.253315	0.329881	0.329881	0.2302	0.459914	0.275254	0.14842
	14	0.652428	0.745044	0.563588	0.666732	0.639719	0.90189	0.90189	0.835468	0.744813	0.755948	0.73159	0.318138	0.395895	0.480918	0.391697	0.342374	0.392667	0.410737	0.571283	0.365261	0.659177	0.577447	0.586957	0.254292	0.352132	0.352132	0.246528	0.452554	0.289539	0.15096
	15	0.654893	0.738591	0.537127	0.679996	0.613007	0.929858	0.929858	0.861084	0.73862	0.746755	0.773076	0.348405	0.427163	0.480162	0.404268	0.345544	0.407496	0.441571	0.60234	0.41033	0.664606	0.59705	0.599417	0.254238	0.368094	0.368094	0.232798	0.450337	0.282483	0.140133
	16	0.661049	0.741849	0.564619	0.697956	0.616198	0.96851	0.96851	0.866636	0.737298	0.754771	0.810588	0.428335	0.427595	0.490037	0.398773	0.379153	0.412991	0.414084	0.615572	0.429582	0.655213	0.625911	0.603744	0.266857	0.37226	0.37226	0.239938	0.48554	0.276915	0.138625
	17	0.652695	0.75887	0.566182	0.681774	0.639364	0.967824	0.967824	0.860187	0.748591	0.766837	0.796692	0.485623	0.452221	0.490712	0.402395	0.395985	0.429776	0.425484	0.648658	0.416434	0.570849	0.635381	0.596779	0.259157	0.371016	0.371016	0.230163	0.516816	0.286219	0.134765
	18	0.649364	0.799628	0.594983	0.713212	0.628249	0.996175	0.996175	0.873626	0.763629	0.756908	0.776648	0.5478	0.453553	0.484748	0.41846	0.420415	0.442717	0.434287	0.670989	0.438358	0.512336	0.625518	0.614079	0.271902	0.387046	0.387046	0.255907	0.506688	0.291818	0.134964
	19	0.654171	0.761492	0.556286	0.69403	0.626251	0.991082	0.991082	0.887139	0.777046	0.766341	0.780659	0.598372	0.473935	0.527389	0.407499	0.499642	0.449126	0.428976	0.699895	0.514446	0.459358	0.626858	0.606263	0.278859	0.383533	0.383533	0.24206	0.519673	0.285644	0.14153
	20	0.660614	0.795811	0.57064	0.711555	0.640383	1.01777	1.01777	0.889477	0.761078	0.76991	0.784508	0.618629	0.495634	0.524124	0.414589	0.538091	0.472204	0.436469	0.729978	0.55714	0.422649	0.678431	0.603245	0.272461	0.377056	0.377056	0.25907	0.52287	0.29204	0.148516
	21	0.66093	0.803442	0.577269	0.717623	0.617909	1.00297	1.00297	0.859692	0.772492	0.77335	0.783471	0.660698	0.522256	0.537358	0.442403	0.604652	0.483274	0.435427	0.762475	0.610221	0.405332	0.619686	0.593938	0.294274	0.374438	0.374438	0.266977	0.549061	0.28634	0.154532
	22	0.654582	0.811353	0.627916	0.722706	0.620102	0.979426	0.979426	0.875239	0.7841	0.802549	0.773636	0.646027	0.546059	0.5599	0.459091	0.690572	0.478246	0.452757	0.814366	0.526919	0.382878	0.582309	0.577559	0.301586	0.362752	0.362752	0.279319	0.559609	0.301137	0.158777
	23	0.663254	0.803002	0.588247	0.732396	0.62285	0.972465	0.972465	0.883826	0.802519	0.804005	0.774137	0.655972	0.603349	0.563154	0.4752	0.780431	0.480024	0.449931	0.805608	0.571861	0.368945	0.557987	0.579177	0.30095	0.366782	0.366782	0.275975	0.57358	0.302696	0.172697
	24	0.645572	0.805814	0.621518	0.747377	0.627364	1.02315	1.02315	0.881802	0.814992	0.810388	0.796874	0.698355	0.626792	0.584807	0.484708	0.829322	0.483266	0.435397	0.855398	0.628208	0.355177	0.586576	0.5556	0.284343	0.381011	0.381011	0.286382	0.564071	0.295594	0.170765
	25	0.673654	0.77922	0.626772	0.751836	0.652504	1.01834	1.01834	0.886085	0.81743	0.814623	0.781627	0.736623	0.598608	0.605978	0.480299	0.884248	0.500755	0.452782	0.873272	0.723475	0.355915	0.569499	0.575167	0.288125	0.389639	0.389639	0.284922	0.57928	0.335859	0.178971
		A3+U28										NBR										A3b+BORF2
		Exp1	Exp2	Exp3	Exp4	Exp5	Exp6	Exp7	Exp8	Exp9	Exp10	Exp1	Exp2	Exp3	Exp4	Exp5	Exp6	Exp7	Exp8	Exp9	Exp10	Exp1	Exp2	Exp3	Exp4	Exp5	Exp6	Exp7	Exp8	Exp9	Exp10
	1	1	1	1	1	1	1	1	1	1	1	1	1	1	1	1	1	1	1	1	1	1	1	1	1	1	1	1	1	1	1
	2	0.14785	0.200331	0.199123	0.17447	0.218452	0.379609	0.252776	0.207183	0.189916	0.229543	0.179658	0.078669	0.212175	0.098154	0.140884	0.145081	0.174723	0.142521	0.104819	0.061885	0.150794	0.140118	0.146863	0.171094	0.316491	0.120698	0.148759	0.131568	0.157751	0.099215
	3	0.267737	0.250739	0.246703	0.238929	0.272108	0.437171	0.322155	0.253459	0.291205	0.285516	0.274766	0.126754	0.2506	0.151456	0.180675	0.20767	0.242076	0.197603	0.143807	0.10974	0.254896	0.176016	0.194846	0.241163	0.427406	0.176843	0.218767	0.164348	0.186926	0.127103
	4	0.337621	0.262555	0.272494	0.274077	0.281918	0.454221	0.334252	0.272411	0.318664	0.316321	0.314354	0.130002	0.280025	0.161003	0.189383	0.208328	0.308988	0.22457	0.144564	0.129096	0.292871	0.186199	0.208223	0.263177	0.411342	0.171256	0.250514	0.178396	0.184363	0.131268
	5	0.37497	0.282005	0.294177	0.296801	0.282009	0.482422	0.334095	0.300134	0.335062	0.291964	0.358272	0.143613	0.267338	0.167996	0.197225	0.217543	0.326714	0.23247	0.154317	0.134638	0.281566	0.188606	0.215339	0.321794	0.413374	0.160476	0.254857	0.210303	0.201976	0.139961
	6	0.372251	0.302268	0.313209	0.314529	0.312018	0.46404	0.347093	0.322833	0.361608	0.315848	0.366574	0.162623	0.265237	0.166944	0.222636	0.23005	0.36115	0.232002	0.153822	0.146124	0.259134	0.182373	0.215512	0.276522	0.456925	0.159655	0.290161	0.230252	0.222605	0.150106
	7	0.403402	0.325599	0.333639	0.335756	0.356122	0.483309	0.368595	0.366337	0.369181	0.303414	0.386801	0.178344	0.277591	0.185745	0.237381	0.237424	0.40203	0.259304	0.156361	0.156652	0.267188	0.18971	0.237252	0.300027	0.442349	0.146517	0.294776	0.25949	0.220646	0.144683
	8	0.428923	0.340996	0.356966	0.350988	0.40025	0.489681	0.36207	0.348353	0.365041	0.331141	0.445434	0.20757	0.279204	0.201896	0.228891	0.252535	0.424313	0.300717	0.208429	0.18985	0.2676	0.193295	0.251027	0.284584	0.433547	0.152259	0.309123	0.247013	0.229249	0.147248
	9	0.42966	0.368186	0.382894	0.35491	0.437411	0.48487	0.384247	0.342331	0.3905	0.373354	0.466933	0.232405	0.281689	0.184492	0.208841	0.268416	0.449136	0.361072	0.222641	0.223006	0.230579	0.192931	0.265121	0.283022	0.427452	0.126886	0.319032	0.250033	0.252865	0.136916
	10	0.450487	0.391117	0.425567	0.38316	0.460665	0.490299	0.374503	0.358478	0.387276	0.356448	0.509916	0.285467	0.342542	0.161625	0.211677	0.28037	0.540811	0.409598	0.185586	0.215989	0.198141	0.187934	0.264143	0.300885	0.393247	0.120598	0.337678	0.251997	0.219207	0.145148
	11	0.47137	0.421314	0.429288	0.397005	0.474786	0.490286	0.380691	0.374797	0.396393	0.366894	0.574594	0.329935	0.364826	0.173523	0.211531	0.279406	0.587848	0.449505	0.159779	0.165824	0.202072	0.189381	0.255617	0.318826	0.369158	0.13367	0.336981	0.242433	0.175766	0.14964
	12	0.471509	0.461104	0.462516	0.421455	0.49101	0.518601	0.39277	0.435375	0.412834	0.356314	0.61363	0.404441	0.401229	0.191484	0.187419	0.287318	0.634771	0.530299	0.218082	0.165647	0.213665	0.194891	0.251565	0.312198	0.377804	0.137135	0.311803	0.243066	0.163574	0.137628
	13	0.516781	0.475757	0.483287	0.420028	0.486852	0.540798	0.406928	0.391731	0.422342	0.354767	0.657509	0.450359	0.397443	0.191882	0.190906	0.300585	0.808334	0.603832	0.283914	0.171053	0.189854	0.194055	0.262169	0.315175	0.394736	0.141802	0.313331	0.225168	0.158793	0.135329
	14	0.551627	0.498188	0.484585	0.422272	0.557921	0.531179	0.419195	0.414884	0.436601	0.367582	0.73159	0.515159	0.398392	0.173807	0.203921	0.305942	0.868509	0.597346	0.286226	0.156241	0.180149	0.18042	0.257391	0.308995	0.436363	0.136809	0.327885	0.241233	0.153113	0.140119
	15	0.57534	0.514645	0.517985	0.435817	0.552051	0.522874	0.413534	0.419402	0.425709	0.398073	0.773076	0.52711	0.423319	0.197089	0.207868	0.303498	1.21205	0.654171	0.296417	0.224443	0.164852	0.170077	0.252447	0.326703	0.445309	0.127653	0.30622	0.285757	0.223889	0.129111
	16	0.618364	0.535636	0.539522	0.442061	0.570177	0.54432	0.429527	0.443155	0.449067	0.385559	0.810588	0.575831	0.436727	0.200255	0.209032	0.307488	1.24127	0.654145	0.297738	0.206597	0.155328	0.164252	0.256342	0.328578	0.420003	0.118253	0.315487	0.282221	0.212242	0.116537
	17	0.631427	0.557982	0.560642	0.459726	0.547981	0.54541	0.44837	0.443451	0.457923	0.38802	0.796692	0.635365	0.397542	0.22243	0.240783	0.33215	1.33819	0.74674	0.30861	0.21708	0.157268	0.158728	0.253733	0.292099	0.423215	0.131843	0.30425	0.269861	0.180666	0.111246
	18	0.631266	0.624525	0.593359	0.468187	0.551467	0.567228	0.455818	0.449292	0.468463	0.388301	0.776648	0.712514	0.375144	0.267729	0.321079	0.325599	0.73522	0.822653	0.356686	0.212876	0.152726	0.144433	0.254616	0.315485	0.387035	0.140118	0.289183	0.271092	0.211065	0.111559
	19	0.664714	0.68226	0.650591	0.488579	0.56376	0.552171	0.470121	0.433516	0.459848	0.388651	0.780659	0.748387	0.446618	0.315918	0.354725	0.356699	0.504887	0.954988	0.354509	0.214038	0.144197	0.134749	0.246702	0.268803	0.349446	0.140105	0.265921	0.300969	0.162205	0.104317
	20	0.709012	0.696754	0.671447	0.501775	0.544846	0.569894	0.456856	0.451891	0.475718	0.388148	0.784508	0.770796	0.495396	0.329246	0.369965	0.354879	0.596087	0.943885	0.360311	0.224204	0.131891	0.128089	0.234132	0.279622	0.34613	0.137695	0.282425	0.325205	0.166498	0.097287
	21	0.725645	0.72654	0.664657	0.509207	0.530971	0.594723	0.472539	0.487107	0.481458	0.386901	0.783471	0.850249	0.514642	0.418829	0.476113	0.384704	1.14112	0.996979	0.32673	0.235635	0.133625	0.126403	0.228219	0.239262	0.329188	0.126823	0.274271	0.353806	0.166647	0.10542
	22	0.677614	0.759359	0.653196	0.532096	0.533607	0.575703	0.494788	0.486349	0.480875	0.395013	0.773636	0.846229	0.487562	0.427386	0.547971	0.388379	1.06904	0.711178	0.340112	0.223316	0.122408	0.136115	0.216303	0.253215	0.341761	0.117946	0.237486	0.330606	0.17277	0.107658
	23	0.691002	0.796114	0.665856	0.52187	0.490536	0.607369	0.490816	0.506111	0.4736	0.410268	0.774137	0.806315	0.44733	0.521568	0.559258	0.400663	1.04112	1.96115	0.289097	0.264718	0.130977	0.13815	0.211935	0.274415	0.28987	0.118432	0.265986	0.290186	0.161613	0.115464
	24	0.772301	0.795094	0.647335	0.526212	0.448035	0.621135	0.497686	0.526806	0.484219	0.44162	0.796874	0.854238	0.397008	0.580848	0.61172	0.437923	1.01146	1.76496	0.31923	0.296123	0.128418	0.138061	0.214296	0.294623	0.28421	0.118931	0.220466	0.280831	0.151276	0.114484
	25	0.827313	0.778492	0.642019	0.541057	0.43819	0.66408	0.492513	0.53465	0.491621	0.438266	0.781627	0.893111	0.459462	0.624822	0.706184	0.422198	1.01104	1.65026	0.376788	0.299198	0.141355	0.131052	0.207326	0.281098	0.282763	0.115062	0.223561	0.284419	0.165469	0.109271

## Sheet: Fig. 6
	Fig. 6 Role of HHV-6 U28 in maintaining viral genome integrity
	Fig. 6a
	Cropped images
	Uncropped, unprocessed scans
	Regions shown in Fig. 6a
	Fig. 6b
	A3B						A3C
	Luc mock	Luc HHV-6B	shU28 mock	shU28 HHV-6B			Luc mock	Luc HHV-6B	shU28 mock	shU28 HHV-6B
	0.563471	0.068653	0.192414	0.122375			0.49	0.15	0.96	0.98
	0.200228	0.029718	0.394189	0.268446			0.27	0.14	0.36	0.64
	0.185567	0.068968	0.185897	0.160371			0.41	0.16	0.47	0.49
		Column B	vs.	Column A		Unpaired t test	P value	P value summary	Significantly different (P < 0.05)?	One- or two-tailed P value?	t, df		η²	mean difference	95% CI
	A3B	shU28 HHV-6B	vs	Luc HHV-6B			0.0487	*	Yes	Two-tailed	t=2.803 df=4		0.6626	0.128	0.001195 to 0.2547
	A3C	shU28 HHV-6B	vs	Luc HHV-6B			0.0189	*	Yes	Two-tailed	t=3.814 df=4		0.7844	0.5533	0.1506 to 0.9561
	Fig. 6c
			non-mutated	1/2 mut	3/4 mut	5/8 mut	>8 mut		total		AC	1
	shluc	number	12	2					14		TC	1
											GA	8
			non-mutated	1/2 mut	3/4 mut	5/8 mut	>8 mut		total		CT	6
	shU28	number	7	10	3	0	0		20		AG	1
											AT	1
											TG	3
											TC	2
	Fig. 6d
	6A U27	6B U27		6A U28	6B U28		6A IE1	6B IE1
	25531	27175		269.02	15752		29	31
	4837.34	24322		207.9	28526.2		12.1	29.8
	36358	36865		170.3	32924		309.2	110.9
		Column B	vs.	Column A	Unpaired t test	P value	P value summary	Significantly different (P < 0.05)?	One- or two-tailed P value?	t, df			η²	mean difference	95% CI
	U27	6B	vs.	6A		0.5105	ns	No	Two-tailed	t=0.7215 df=4			0.1152	7212	-20540 to 34964
	U28	6B	vs.	6A		0.0077	**	Yes	Two-tailed	t=4.955 df=4			0.8599	25518	11220 to 39817
	IE1	6B	vs.	6A		0.5837	ns	No	Two-tailed	t=0.5953 df=4			0.08138	-59.53	-337.2 to 218.1
	Fig. 6e
	Cropped images
	Uncropped, unprocessed scans
	Regions shown in Fig. 6e
	Fig. 6f
	ct	U28A	U28B
	10	3356.07	30210.1
	100	7592.12	26005.3
	100	7026.96	36669.6
	9.00856	33339.8	22845
	10	27842.6	26585.8
	Tukey's multiple comparisons test			Mean Diff.	95.00% CI of diff.	Significant?	Summary	Adjusted P Value			F (DFn, DFd)		P value	η²
	ct vs U28A			-15786	-30098 ～ -1474	Yes	*	0.0307	A-B		F (2, 12) = 14.09		P =0.0007	0.7013
	ct vs U28B			-28417	-42730 ～ -14105	Yes	***	0.0005	A-C
	U28A vs U28B			-12632	-26944 ～ 1681	No	ns	0.086	B-C

## Sheet: Fig. 7
	Fig. 7 In vivo analysis of APOBEC3-mediated mutations in HHV-6B genomes
	Fig. 7a
		0	1	2	3-4	deletion		total
	KA1-16	4	8	1				13
	KA1-25	10						10
	KA1-39	11						11
	KA1-57	2	4	2	2	1		11
	KA2-28	4	6		1			11
	KA2-35	12	1					13
	KA2-49	8		1				9
	KA3-25	10	1					11
	KA3-53	7	2			1		10
	KA4-20	13	3					16
	KA4-55	7	2					9
	KA5-16	12	2	1				15
	KA5-47	8	2					10
	KA6-21	1	2	4		3		10
	KA7-17	4	2	3	3			12
	KA8-17	0	2	6	1	1		10
	KA9-32	0	0	4	8			12
	Fig. 7b
	5000<	5000>
	0	0.769231
	0.076923	0		Column B	vs.	Column A	Unpaired t test	P value	P value summary	Significantly different (P < 0.05)?	One- or two-tailed P value?	t, df		η²	mean difference	95% CI
	0.222222	1.27273		5000>	vs	5000<		0.0002	***	Yes	Two-tailed	t=4.793 df=15		0.605	0.9279	0.5153 ～ 1.341
	0.090909	0.818182
	0.2	1
	0.1875	1.41667
	0.222222	1.7
	0.266667	1.75
	0.2
	Fig. 7c
		0	1	2	3-4	deletion		total
	P10-serum	8	2	0	0	0		10
	P10-CSF	7	2	0	0	0		9
	P11-serum	4	3	4	0	0		11
	P11-CSF	4	3	1	0	1		9
	P12-serum	7	2	0	0	0		9
	P12-CSF	8	2	0	0	0		10
	Fig. 7d
		G36A	C66T	C114T	G122A	G123A	C160T	G173A	G220A	G222A	G227A	C244T	C256T	G302A	G309A	G348A	C351T	C366T	C375T	C380T	C383T	G402A	C484T	G486A	G495A	G507A	G517A	C537T	C543T	G550A	G559A	C568T	C569T	G587A	C589T	G591A	C592T	G594A	C595T	C597T	C598T	C600T	G601A	C603T	G604A	C605T	G606A	C607T	G608A
	shU28	0	0	0.05	0	0	0.05	0.05	0	0	0	0	0	0	0	0	0	0	0	0	0.05	0	0	0	0	0	0	0.05	0	0.05	0.05	0	0	0	0	0	0	0.1	0	0	0	0	0	0	0	0	0	0	0
	HSCT	0.0119048	0.00595238	0	0.00595238	0.00649351	0	0.00649351	0.0047619	0.00714286	0.00649351	0	0.00714286	0.00446429	0.0114469	0.00595238	0.00793651	0	0.0047619	0.0124459	0	0	0.00595238	0.00595238	0.00649351	0.00549451	0.00649351	0	0.00595238	0	0	0	0.00649351	0.00595238	0.0322261	0	0.00549451	0.101898	0.0405594	0.0261905	0.00595238	0.00595238	0.00595238	0	0.0181006	0.0126374	0	0.0183983	0.00595238
	Primay	0	0	0	0	0	0	0	0	0	0	0	0	0	0	0	0	0	0	0	0	0.0175439	0	0	0	0	0	0	0	0	0	0	0	0.0175439	0	0.0175439	0	0.0701754	0.0175439	0.0175439	0	0	0	0.0175439	0.0175439	0	0.0350877	0.0175439	0.0350877
[truncated: 17 more columns]

## Sheet: Fig. 8
	Fig. 8 In vivo analysis of APOBEC3-mediated mutation patterns in HHV-6A genomes
	Fig. 8a
		0	1	2	3,4	5, 9	10,13	14+	deletion		total
	minus 18virus	10	0	0	0	0	0	0	0		10
	plus 28 virus	3	2	2	0	2	9	1			19
	minus 18 serum						0	13	1		14
	plus 28 plasma						11	7			18
	Fig. 8b
	HHV-6A
	>parental
	ggcttacgattttgtgacgatagtgttctctgggcggctctggcggagaaagtttctgttgaattccagaggcgtggaaagacgaccatggatctctcggcttttatgtctctcttagaacggttaacttttgaggacgaaacgtcagttttttatcgactcctgaccaagtgcaccgcgctggcgcacttctcgattctggagtacatcgtcgatggggaAaagagggatactatatcggcgcattttaaccgtcttttggagttgttggactccctcttcctgcagttcctcatgttgaggaacaggagcgagtccaatactctgttgaccctgttcgatattttgcccaatcccaaggagatctatggcgacgcggcgtctccgacgagtgtgctT…
	>BTv1
	ggcttacgattttgtgacgatagtgttctctgggcggctctggcggagaaagtttctgttgGattccaAaggcgtggaaagacgaccatggatctctcggctttCatgtctctcttagaacggttaacttttgaggacgaaacgCcagttttttatcgactcctgaccaagtgcaccgcgctggcgcacttctcgattctggagtacatcgtcgatggggaAaagagggatactatatcggcgcattttaaccgtcttttggagttgttggactccctcttcctgcagttcctcatgttgaggaacaggagcgagtccaatactctgttgaccctgttcgatattttgcccaatcccaaggagatctatggcgacgcggcgtctccgacgagtgtgctT…
	>BTv6
	ggcttacgattttgtgacgatagtgttctctgggcggctctggcggagaaagtttctgttgaattccagaggcgtggaaagacgaccatggatctctcggctttCatgtctctcttagaacggttaacttttgaggacgaaacgtcagttttttatcgactcctgaccaagtgcaccgcgctggcgcacttctcgattctggagtacatcgtcgatggggaAaagagggatactatatcggcgcattttaaccgtcttttggagttgttggactccctcttcctgcagttcctcatgttgaggaacaggagcgagtccaatactctgttgaccctgttcgatattttgcccaatcccaaggagatctatggcgacgcggcgtctccgacgagtgtgctT…
	>BTv7
	ggcttacgattttgtgacgatagtgttctctgggcggTtctggcggagaaagtttctgttgaattccagaggcgtggaaagacgaccatggatctctcggcttttatgtctctcttagaacggttaacttttgaggacgaaacgtcagttttttatcgactcctgaccaagtgcaccgcgctggcgcacttctcgattctggagtacatcgtcgatggggaAaagagggatactatatcggcgcattttaaccgtcttttggagttgttggactccctcttcctgcagttcctcatgttgaggaacaggagcgagtccaatactctgttgaccctgttcgatattttgcccaatcccaaggagatctatggcgacgcggcgtctccgacgagtgtgctT…
	>BTv11
	ggcttacgattttgtgacgatagtgttctctgggcggctctggcggagaaagtttctgttgaattccagaggcgtggaaagacgaccatggatctctcggcttttatgtctctcttagaacggttaacttttgaggacgaaacgtcagttttttatcgactcctgaccaagtgcaccgcgctggcgcacttctcgattctggagtacatcgtcgatggggaAaagagggatactatatcggcgcattttaaccgtcttttggagttgttggactccctcttcctgcagCtcctcatgttgaggaacaggagcgagtccaatactctgttgaccctgttcgatattttgcccaatcTcaaggagatctatggcgacgcggcgtctccgacgagtgtgctT…
	>BTv13
	ggcttacgattttgtgacgatagtgttctctgggcggctctAgcggagaaagtttctgttgaattccagaggcgtggaaagacgaccatggatctctcggcttttatgtctctcttagaacggttaacttttgaggacgaaacgtcagttttttatcgactcctgaccaagtgcaccgcTctggcgcacttctcgattctggagtacatcgtcgatggggaAaagagggatactatatcggcgcattttaaccgtcttttggagttgttggactccctcttcctgcagttcctcatgttgaggaacaggagcgagtccaatactctgttgaccctgttcgatattttgcccaatcccaaggagatctatggcgacgcggcgtctccgacgagtgtgctT…
	>BTv2
	ggcttacgattttgtgacgatagtgttctctgggcggctctggcggagaaagtttctgtggaattccaaaggcgtggaaagacgaccatggatctctcggctttcatgtctctcttagaacggttaacttttgaggacgaaacgtcagctttttatcgactcctgaccaagtgcaccgctctggcgcacttctcgattctggagtacatcgtcgatggggagaagagggatactatctcggcgcatttcaaccgtcttttggagttgttggactccctcttcctgcagttccttatgctgaggaacaggagtgagtccaatactctgttgaccttgttcgatattttgcccaatcccaaggagatctatggcgacgcggcgtctccgacgagtgtgctc…
	>BTv3
	ggcttacgattttgtgacgatagtgttctctgggcggctctggcggagaaagtttctgtggaattccaaaggcgtggaaagacgaccatggatctctcggctttcatgtctctcttagaacggttaacttttgaggacgaaacgtcagctttttatcgactcctgaccaagtgcaccgcGctggcgcacttctcgattctggagtacatcgtcgatggggagaagagggatactatctcggcgcatttcaaccgtcttttggagttgttggactccctcttcctgcagttccttatgctgaggaacaggagtgagtccaatactctgttgaccCtgttcgatattttgcccaatcccaaggagatctatggcgacgcggcgtctccgacgagtgtgctc…
	>BTv4
	ggcttacgattttgtgacgatagtgttctctgggcggctctggcggagaaagtttctgtggaattccaaaggcgtggaaagacgaccatggatctctcggctttcatgtctctcttagaacggttaacttttgaggacgaaacgtcagctttttatcgactcctgaccaagtgcaccgctctggcgcacttctcgattctggagtacatcgtcgatggggagaagagggatactatctcggcgcatttcaaccgtcttttggagttgttggactccctcttcctgcagttccttatgctgaggaacaggagtgagtccaatactctgttgaccttgttcgatattttgcccaatcccaaggagatctatggcgacgcggcgtctccgacgagtgtgctc…
	>BTv5
	ggcttacgattttgtgacgatagtgttctctgggcggctctggcggagaaagtttctgtggaattccaaaggcgtggaaagacgaccatggatctctcggctttcatgtctctcttagaacggttaacttttgaggacgaaacgtcagTtttttatcgactcctgaccaagtgcaccgcGctggcgcacttctcgattctggagtacatcgtcgatggggagaagagggatactatctcggcgcatttcaaccgtcttttggagttgttggactccctcttcctgcagttccttatgctgaggaacaggagtgagtccaatactctgttgaccCtgttcgatattttgcccaatcccaaggagatctatggcgacgcggcgtctccgacgagtgtgctT…
	>BTv8
	ggcttacgattttgtgacgatagtgttctctgggcggctctggcggagaaagtttctgtggaattccaaaggcgtggaaagacgaccatggatctctcggctttcatgtctctcttagaacggttaacttttgaggacgaaacgtcagTtttttatTgactcctgaccaagtgcaccgcGctggcgcacttctcgattctggagtacatcgtcgatggggaAaagagggatactatAtcggcgcatttTaaccgtcttttggagttgttggactccctcttcctgcagttcctCatgTtgaggaacaggagCgagtccaatactctgttgaccCtgttTgatattttgcccaatcccaaggagatctatggcgacgcggcgtctccgacgagtgtgctc…
	>BTv9
	ggcttacgattttgtgacgatagtgttctctgggcggctctggcggagaaagtttctgtggaattccaaaggcgtggaaagacgaccatggatctctcggctttcatgtctctcttagaacggttaacttttgaggacgaaacgtcagctttttatcgactcctgaccaagtgcaccgctctggcgcacttctcgattctggagtacatcgtcgatggggagaagagggatactatctcggcgcatttcaaccgtcttttggagttgttggactccctcttcctgcagttccttatgctgaggaacaggagtgagtccaatactctgttgaccttgttcgatattttgcccaatcccaaggagatctatggcgacgcggcgtctccgacgagtgtgctc…
	>BTv10
	ggcttacgattttgtgacgatagtgttctctgggcggctctggcggagaaagtttctgtTgaattccaGaggcgtggaaagacgaccatggatctctcggctttTatgtctctcttagaacggttaacttttgaggacgaaacgtcagctttttatcgactcctgaccaagtgcaccgcGctggcgcacttctcgattctggagtacatcgtcgatggggaAaagagggatactatAtcggcgcatttTaaccgtcttttggagttgttggactccctcttcctgcagttcctCatgTtgaggaacaggagCgagtccaatactctgttgaccCtgttcgatattttgcccaatcccaaggagatctatggcgacgcggcgtctccgacgagtgtgctT…
	>BTv14
	ggcttacgattttgtgacgatagtgttctctgggcggctctggcggagaaagtttctgtggaattccaaaggcgtggaaagacgaccatggatctctcggctttcatgtctctcttagaacggttaacttttgaggacgaaacgtcagctttttatcgactcctgaccaagtgcaccgctctggcgcacttctcgattctggagtacatcgtcgatggggagaagagggatactatctcggcgcatttcaaccgtcttttggagttgttggactccctcttcctgcagttccttatgctgaggaacaggagtgagtccaatactctgttgaccttgttcgatattttgcccaatcccaaggagatctatggcgacgcggcgtctccgacgagtgtgctc…
	>BTv15
	ggcttacgattttgtgacgatagtgttctctgggcggctctggcggagaaagtttctgtggaattccaaaggcgtggaaagacgaccatggatctctcggctttcatgtctctcttagaacggttaacttttgaggacgaaacgtcagctttttatcgactcctgaccaagtgcaccgctctggcgcacttctcgattctggagtacatcgtcgatggggagaagagggatactatctcggcgcatttcaaccgtcttttggagttgttggactccctcttcctgcagttccttatgctgaggaacaggagtgagtccaatactctgttgaccttgttcgatattttgcccaatcccaaggagatctatggcgacgcggcgtctccgacgagtgtgctc…
	>BTv17
	ggcttacgattttgtgacgatagtgttctctgggcggctctggcggGgaaagtttctgtggaattccaaaggcgtggaaagacgaccatggatctctcggctttcatgtctctcttagaacggttaacttttgaggacgaaacgtcagctttttatcgactcctgaccaagtgcaccgctctggcgcacttctcgattctggagtacatcgtcgatggggagaagagggatactatctcggcgcatttcaaccgtcttttggagttgttggactccctcttcctgcagttccttatgctgaggaacaggagtgagtccaatactctgttgaccttgttcgatattttgcccaatcccaaggagatctatggcgacgcggcgtctccgacgagtgtgctc…
	>BTs1
	ggcttacgattttgtgacgatagtgttctctgggcggctctggcggagaaagtttctgtggaattccaaaggcgtggaaagacgaccatggatctctcggctttcatgtctctcttagaacggttaacttttgaggacgaaacgtcagctttttatcgactcctgaccaagtgcaccgctctggcgcacttctcgattctggagtacatcgtcgatggggagaagagggatactatctcggcgcatttcaaccgtcttttggagttgttggactccctcttcctgcagttccttatgctgaggaacaggagtgagtccaatactctgttgaccttgttcgatattttgcccaatcccaaggagatctatggcgacgcggcgtctccgacgagtgtgctc…
	>BTs2
	ggcttacgattttgtgacgatagtgttctctgggcggctctggcggagaaagtttctgtggaattccaaaggcgtggaaagacgaccatggatctctcggctttcatgtctctcttagaacggttaacttttgaggacgaaacgtcagctttttatcgactcctgaccaagtgcaccgctctggcgcacttctcgattctggagtacatcgtcgatggggagaagagggatactatctcggcgcatttcaaccgtcttttggagttgttggactccctcttcctgcagttccttatgctgaggaacaggagtgagtccaatactctgttgaccttgttcgatattttgcccaatcccaaggagatctatggcgacgcggcgtctccgacgagtgtgctc…
	>BTs3
	ggcttacgattttgtgacgatagtgttctctgggcggctctggcggagaaagtttctgtggaattccaaaggcgtggaaagacgaccatggatctctcggctttcatgtctctcttagaacggttaacttttgaggacgaaacgtcagctttttatcgactcctgaccaagtgcaccgctctggcgcacttctcgattctggagtacatcgtcgatggggagaagagggatactatctcggcgcatttcaaccgtcttttggagttgttggactccctcttcctgcagttccttatgctgaggaacaggagtgagtccaatactctgttgaccttgttcgatattttgcccaatcccaaggagatctatggcgacgcggcgtctccgacgagtgtgctc…
	>BTs6
	ggcttacgattttgtgacgatagtgttctctgggcggctctggcggagaaagtttctgtggaattccaaaggcgtggaaagacgaccatggatctctcggctttcatgtctctcttagaacggttaacttttgaggacgaaacgtcagctttttatcgactcctgaccaagtgcaccgctctggcgcacttctcgattctggagtacatcgtcgatggggagaagagggatactatctcggcgcatttcaaccgtcttttggagttgttggactccctcttcctgcagttccttatgctgaggaacaggagtgagtccaatactctgttgaccttgttcgatattttgcccaatcccaaggagatctatggcgacgcggcgtctccgacgagtgtgctc…
	>BTs9
	ggcttacgattttgtgacgatagtgttctctgggcggctctggcggagaaagtttctgtggaattccaaaggcgtggaaagacgaccatggatctctcggctttcatgtctctcttagaacggttaacttttgaggacgaaacgtcagctttttatcgactcctgaccaagtgcaccgctctggcgcacttctcgattctggagtacatcgtcgatggggagaagagggatactatctcggcgcatttcaaccgtcttttggagttgttggactccctcttcctgcagttccttatgctgaggaacaggagtgagtccaatactctgttgaccttgttcgatattttgcccaatcccaaggagatctatggcgacgcggcgtctccgacgagtgtgctc…
	>BTs11
	ggcttacgattttgtgacgatagtgttctctgggcggctctggcggagaaagtttctgtggaattccaaaggcgtggaaagacgaccatggatctctcggctttcatgtctctcttagaacggttaacttttgaggacgaaacgtcagctttttatcgactcctgaccaagtgcaccgctctggcgcacttctcgattctggagtacatcgtcgatggggagaagagggatactatctcggcgcatttcaaccgtcttttggagttgttggactccctcttcctgcagttccttatgctgaggaacaggagtgagtccaatactctgttgaccttgttcgatattttgcccaatcccaaggagatctatggcgacgcggcgtctccgacgagtgtgctc…
	>BTs12
	ggcttacgattttgtgacgatagtgttctctgggcggctctggcggagaaagtttctgtggaattccaaaggcgtggaaagacgaccatggatctctcggctttcatgtctctcttagaacggttaacttttgaggacgaaacgtcagctttttatcgactcctgaccaagtgcaccgctctggcgcacttctcgattctggagtacatcgtcgatggggagaagagggatactatctcggcgcatttcaaccgtcttttggagttgttggactccctcttcAtgcagttccttatgctgaggaacaggagtgagtccaatactctgttgaccttgttcgatattttgcccaatcccaaggagatctatggcgacgcggcgtctccgacgagtgtgctc…
	>BTs13
	ggcttacgattttgtgacgatagtgttctctgggcggctctggcggagaaagtttctgtggaattccaaaggcgtggaaagacgaccatggatctctcggctttcatgtctctcttagaacggttaacttttgaggacgaaacgtcagctttttatcgactcctgaccaagtgcaccgctctggcgcacttctcgattctggagtacatcgtcgatggggagaagagggatactatctcggcgcatttcaaccgtcttttggagttgttggactccctcttcctgcagttccttatgctgaggaacaggagtgagtccaatactctgttgaccttgttcgatattttgcccaatcccaaggagatctatggcgacgcggcgtctccTacgagtgtgctc…
	>BTs14
	ggcttacgattttgtgacgatagtgttctctgggcggctctggcggagaaagtttctgtggaattccaaaggcgtggaaagacgaccatggatctctcggctttcatgtctctcttagaacggttaacttttgaggacgaaacgtcagctttttatcgactcctgaccaagtgcaccgctctggcgcacttctcgattctggagtacatcgtcgatggggagaagagggatactatctcggcgcatttcaaccgtcttttggagttgttggactccctcttcctgcagttccttatgctgaggaacaggagtgagtccaatactctgttgaccttgttcgatattttgcccaatccTaaggagatctatggcgacgcggcgtctccgacTagtgtgctc…
	>BTs15
	ggcttacgattttgtgacgatagtgttctctgggcggctctggcggagaaagtttctgtggaattccaaaggcgtggaaagacgaccatggatctctcggctttcatgtctctcttagaacggttaacttttgaggacgaaacgtcagctttttatcgactcctgaccaagtgcaccgctctggcgcacttctcgattctggagtacatcgtcgatggggagaagagggatactatctcggcgcatttcaaccgtcttttggagttgttggactccctcttcctgcagttccttatgctgaggaacaggagtgagtccaatactctgttgaccttgttcgatattttgcccaatccTaaggagatctatggcgacgcggcgtctccgacgagtgtgctc…
	>BTs16
	ggcttacgattttgtgacgatagtgttctctgggcggctctggcggagaaagtttctgtggaattccaaaggcgtggaaagacgaccatggatctctcggctttcatgtctctcttagaacggttaacttttgaggacgaaacgtcagctttttatcgactcctgaccaagtgcaccgctctggcgcacttctcgattctggagtacatcgtcgatggggagaagagggatactatctcggcgcatttcaaccgtcttttggagttgttggactccctcttcctgcagttccttatgctgaggaacaggagtgagtccaatactctgttgaccttgttcgatattttgcccaatcccaaggagatctatggcgacgcggcgtctccgacgagtgtgctc…
	>BTs17
	ggcttacgattttgtgacgatagtgttctctgggcggctctggcggagaaagtttctgtggaattccaaaggcgtggaaagacgaccatggatctctcggctttcatgtctctcttagaacggttaacttttgaggacgaaacgtcagctttttatcgactcctgaccaagtgcaccgctctggcgcacttctcgattctggagtacatcgtcgatggggagaagagggatactatctcggcgcatttcaaccgtcttttggagttgttggactccctcttcctgcagttccttatgctgaggaacaggagtgagtccaatactctgttgaccttgttcgatattttgcccaatcccaaggagatctatggcgacgcggcgtctccgacgagtgtgctc…
	>BTs18
	ggcttacgattttgtgacgatagtgttctctgggcggctctggcggagaaagtttctgtggaattccaaaggcgtggaaagacgaccatggatctctcggctttcatgtctctcttagaacggttaacttttgaggacgaaacgtcagctttttatcgactcctgaccaagtgcaccgctctggcgcacttctcgattctggagtacatcgtcgatggggagaagagggatactatctcggcgcatttcaaccgtcttttggagttgttggactccctcttcctgcagttccttatgctgaggaacaggagtgagtccaatactctgttgaccttgttcgatattttgcccaatcccaaggagatctatggcgacgcggcgtctccgacTagtgtgctc…
	>IIv2
	ggcttacgattttgtgacgatagtgttctctgggcggctctggcggagaaagtttctgttgaattccagaggcgtggaaagacgaccatggatctctcggcttttatgtctctcttagaacggttaacCtttgaggacgaaacgtcagttttttatcgactcctgaccaagtgcaccgcgctggcgcacttctcgattctggagtacatcgtcgatggggaAaagagggatactatatcggcgcattttaCccgtcttttggagttgttggactccctcttcctgcagttcctcatgttgaggaacaggagcgagtccaatactctgttgaccctgttcgatattttgcccaatcccaaggagatctatggcgacgcggcgtctccgacgagtgtgctT…
	>IIv5
	ggcttacgattttgtgacgatagtgttctctgggcggctctggcggagaaagtttctgttgaattccagaggcgtggaaagacgaccatggatctctcggcttttatgtctctcttagaacggttaacttttgaggacgaaacgtcagttttttatcgactcctgaccaagtgcaccgcgctggcgcacttctcgattctggagtacatcgtcgatggggaAaagagggatactatatcggcgcattttaaccgtcttttggagttgttggactccctcttcctgcagttcctcatgttgaggaacaggagcgagtccaatactctgttgaccctgttcgatattttgcccaatcccaaggagatctatggcgacgcggcgtctccgacgagtgtgctT…
	>IIv9
	ggcttacgattttgtgacgatagtgttctctgggcggctctggcggagaaagtttctgttgaattccagaggcgtggaaagacgaccatggatctctcggcttttatgtctctcttagaacggttaacttttgaggacgaaacgtcagttttttatcgactcctgaccaagtgcaccgcgctggcgcacttctcgattctggagtacatcgtcgatggggaAaagagggatactatatcggcgcattttaaccgtcttttggagttgttggactccctcttcctgcagttcctcatgttgaggaacaggagcgagtccaatactctgttgaccctgttcgGtattttgcccaatcccaaggagatctatggcgacgcggcgtctccgacgagtgtgctT…
	>IIs1
	ggcttacgattttgtgacgatagtgttctctgggcggctctggcggagaaagtttctgtggaattccaaaggcgtggaaagacgaccatggatctctcggctttcatgtctctcttagaacggttaacttttgaggacgaaacgtcagctttttatcgactcctgaccaagtgcaccgctctggcgcacttctcgattctggagtacatcgtcgatggggagaagagggatactatctcggcgcatttcaaccgtcttttggagttgttggactccctcttcctgcagttccttatgctgaggaacaggagtgagtccaatactctgttgaccttgttcgatattttgcccaatcccaaggagatctatggcgacgcggcgtctccgacgagtgtgctc…
	>IIs2
	ggcttacgattttgtgacgatagtgttctctgggcggctctggcggagaaagtttctgtggaattccaaaggcgtggaaagacgaccatggatctctcggctttcatgtctctcttagaacggttaacttttgaggacgaaacgtcagctttttatcgactcctgaccaagtgcaccgctctggcgcacttctcgattctggagtacatcgtcgatggggagaagagggatactatctcggcgcatttcaaccgtcttttggagttgttggactccctcttcctgcagttccttatgctgaggaacaggagtgagtccaatactctgttgaccttgttcgatattttgcccaatcccaaggagatctatggcgacgcggcgtctccgacgagtgtgctc…
	>IIs3
	ggcttacgattttgtgacgatagtgttctctgggcggctctggcggagaaagtttctgtggaattccaaaggcgtggaaagacgaccatggatctctcggctttcatgtctctcttagaacggttaacttttgaggacgaaacgtcagctttttatcgactcctgaccaagtgcaccgctctggcgcacttctcgattctggagtacatcgtcgatggggagaagagggatactatctcggcgcatttcaaccgtcttttggagttgttggactccctcttcctgcagttccttatgctgaggaacaggagtgagtccaatactctgttgaccttgttcgatattttgcccaatcccaaggagatctatggcgacgcggcgtctccgacgagtgtgctc…
	>IIs4
	ggcttacgattttgtgacgatagtgttctctgggcggctctggcggagaaagtttctgtggaattccaaaggcgtggaaagacgaccatggatctctcggctttcatgtctctcttagaacggttaacttttgaggacgaaacgtcagctttttatcgactcctgaccaagtgcaccgctctggcgcacttctcgattctggagtacatcgtcgatggggagaagagggatactatctcggcgcatttcaaccgtcttttggagttgttggactccctcttcctgcagttccttatgctgaggaacaggagtgagtccaatactctgttgaccttgttcgatattttgcccaatcGcaaggagatctatggcgacgcggcgtctccgacgagtgtgctc…
	>IIs5
	ggcttacgattttgtgacgatagtgttctctgggcggctctggcggagaaagtttctgtggaattccaaaggcgtggaaagacgaccatggatctctcggctttcatgtctctcttagaacggttaacttttgaggacgaaacgtcagctttttatcgactcctgaccaagtgcaccgctctggcgcacttctcgattctggagtacatcgtcgatggggagaagagggatactatctcggcgcatttcaaccgtcttttggagttgttggactccctcttcctgcagttccttatgctgaggaacaggagtgagtccaatactctgttgaccttgttcgatattttgcccaatcccaaggagatctatggcgacgcggcgtctccgacgagtgtgctc…
	>IIs6
	ggcttacgattttgtgacgatagtgttctctgggcggctctggcggagaaagtttctgtggaattccaaaggcgtggaaagacgaccatggatctctcggctttcatgtctctcttagaacggttaacttttgaggacgaaacgtcagctttttatcgactcctgaccaagtgcaccgctctggcgcacttctcgattctggagtacatcgtcgatggggagaagagggatactatctcggcgcatttcaaccgtcttttggagttgttggactccctcttcctgcagttccttatgctgaggaacaggagtgagtccaatactctgttgaccttgttcgatattttgcccaatcccaaggagatctatggcgacgcggcgtctccgacgagtgtgctc…
	>IIs8
	ggcttacgattttgtgacgatagtgttctctgggcggctctggcggagaaagtttctgtggaattccaaaggcgtggaGagacgaccatggatctctcggctttcatgtctctcttagaacggttaacttttgaggacgaaacgtcagctttttatcgactcctgaccaagtgcaccgctctggcgcacttctAgattctggagtacatcgtcgatggggagaagagggatactatctcggcgcatttcaaccgtcttttggGgttgttggactccctcttcctgcagttccttatgctgaggaacaggagtgagtccaatactctgttgaccttgttcgatattttgcccaatcccaaggagatctatggcgacgcggcgtctccgacgagtgtgctc…
	>IIs9
	ggcttacgattttgtgacgatagtgttctctgggcggctctggcggagaaagtttctgtggaattccaaaggcgtggaaagacgaccatggatctctcggctttcatgtctctcttagaacggttaacttttgaggacgaaacgtcagctttttatcgactcctgaccaagtgcaccgctctggTgcacttctcgattctggagtacatcgtcgatggggagaagagggatactatctcggcgcatttcaaccgtcttttggagttgttggactccctcttcctgcagttccttatgctgaggaacaggagtgagtccaatactctgttAaccttgttcgatattttgcccaatcccaaggagatctatggcgacgcggcgtctccgacgagtgtgctc…
	>IIs10
	ggcttacgattttgtgacgatagtgttctctgggcggctctggcggagaaagtttctgtggaattccaaaggcgtggaaagacgaccatggatctctcggctttcatgtctctcttagaacggttaacttttgaggacgaaacgtcagctttttatcgactcctgaccaagtgcaccgctctggcgcacttctcgattctggagtacatcgtcgatggggagaagagggatactatctcggcgcatttcaaccgtcttttggagttgttggactccctcttcctgcagttccttatgctgaggaacaggagtgagtccaatactctgttgaccttgttcgatattttgcccaatcccaaggagatctatggcgacgcggcgtctccgacgagtgtgctc…
	>IIs11
	ggcttacgattttgtgacgatagtgttctctgggcggctctggcggagaaagtttctgtggaattccaaaggcgtggaaagacgaccatggatctctcggctttcatgtctctcttagaacggttaacttttgaggacgaaacgtcagctttttatcgactcctgaccaagtgcaccgctctggcgcacttctcgattctggagtacatcgtcgatggggagaagagggatactatctcggcgcatttcaaccgtcttttggagttgttggactccctcttcctgcagttccttatgctgaggaacaggagtgagtccaatactctgttgaccttgttcgatattttgcccaatcccaaggagatctatggcgacgcggTgtctccgacgagtgtgctc…
	>IIs12
	ggcttacgattttgtgacgatagtgttctctgggcggctctggcggagaaagtttctgtggaattccaaaggcgtggaaagacgaccatggatctctcggctttcatgtctctcttagaacggttaacttttgaggacgaaacgtcagctttttatcgactcctgaccaagtgcaccgctctggcgcacttctcgattctggagtacatcgtcgatggggagaagagggatactatctcggcgcatttcaaccgtcttttggagttgttggactccctcttcctgcagttccttatgctgaggaacaggagtgaTtccaatactctgttgaccttgttcgatattttgcccaatcccaaggagatctatggcgacgcggcgtctccgacgagtAtgctc…
	>IIs113
	ggcttacgattttgtgacgatagtgttctctgggcggctctggcggagaaagtttctgtggaattccaaaggcgtggaaagacgaccatggatctctcggctttcatgtctctcttagaacggttaacttttgaggacgaaacgtcagctttttatcgactcctgaccaagtgcaccgctctggcgcacttctcgattctggagtacatcgtcgatggggagaagagggatactatctcggcgcatttcaaccgtcttttggagttgttggactccctcttcctgcagttccttatgctgaggaacaggagtgagtccaatactctgttgaccttgttcgatattttgcccaatcccaaggagatctatggcgacgcggcgtctccgacgagtgtgctc…
	>IIs14
	ggcttacgattttgtgacgatagtgttctctgggcggctctggcggagaaagtttctgtggaattccaaaggcgtggaaagacgaccatggatctctcggctttcatgtctctcttagaacggttaacttttgaggacgaaacgtcagctttttatcgactcctgaccaagtgcaccgctctggcgcacttctcgattctggagtacatcgtcgatggggagaagagggatactatctcggcgcatttcaaccgtcttttggagttgttggactccctcttcctgcagttccttatgctgaggaacaggagtgagtccaatactctgttgaccttgttcgatattttgcccaatcccaaggagatAtatggcgacgcggcgtctccgacgagtgtgctc…
	HHV-6B
	>parental
	ggcttacgattttgtgacgatagtgttctctgggcggctctggcggagaaagtttctgtggaattccaaaggcgtggaaagacgaccatggatctctcggctttcatgtctctcttagaacggttaacttttgaggacgaaacgtcagctttttatcgactcctgaccaagtgcaccgctctggcgcacttctcgattctggagtacatcgtcgatggggagaagagggatactatctcggcgcatttcaaccgtcttttggagttgttggactccctcttcctgcagttccttatgctgaggaacaggagtgagtccaatactctgttgaccttgttcgatattttgcccaatcccaaggagatctatggcgacgcggcgtctccgacgagtgtgctc…
	>KA6-16-1
	ggcttacgattttgtgacgatagtgttctctgggcggctctggcggagaaagtttctgtggaattccaaaggcgtggaaagacgaccatggatctctcggctttcatgtctctcttagaacggttaacttttgaggacgaaacgtcagctttttatcgactcctgaccaagtgcaccgctctggcgcacttctcgattctggagtacatcgtcgatggggagaagagggatactatctcggcgcatttcaaccgtcttttggagttgttggactccctcttcctgcagttccttatgctgaggaacaggagtgagtccaatactctgttgaccttgttcgatattttgcccaatcccaaggagatctatggcgacgcggcgtctccgacgagtgtgctc…
	>KA6-16-4
	ggcttacgattttgtgacgatagtgttctctgggcggctctggcggagaaagtttctgtggaattccaaaggcgtggaaagacgaccatggatctctcggctttcatgtctctcttagaacggttaacttttgaggacgaaacgtcagctttttatcgactcctgaccaagtgcaccgctctggcgcacttctcgattctggagtacatcgtcgatggggagaagagggatactatctcggcgcatttcaaccgtcttttggagttgttggactccctcttcctgcagttccttatgctgaggaacaggagtgagtccaatactctgttgaccttgttcgatattttgcccaatcccaaggagatctatggcgacgcggcgtctccgacgagtgtgctc…
	>KA6-16-5
	ggcttacgattttgtgacgatagtgttctctgggcggctctggcggagaaagtttctgtggaattccaaaggcgtggaaagacgaccatggatctctcggctttcatgtctctcttagaacggttaacttttgaggacgaaacgtcagctttttatcgactcctgaccaagtgcaccgctctggcgcacttctcgattctggagtacatcgtcgatggggagaagagggatactatctcggcgcatttcaaccgtcttttggagttgttggactccctcttcctgcagttccttatgctgaggaacaggagtgagtccaatactctgttgaccttgttcgatattttgcccaatcccaaggagatctatggcgacgcggcgtctccgacgagtgtgctc…
	>KA6-16-6
	ggcttacgattttgtgacgatagtgttctctgggcggctctggcggagaaagtttctgtggaattccaaaggcgtggaaagacgaccatggatctctcggctttcatgtctctcttagaacggttaacttttgaggacgaaacgtcagctttttatcgactcctgaccaagtgcaccgctctggcgcacttctcgattctggagtacatcgtcgatggggagaagagggatactatctcggcgcatttcaaccgtcttttggagttgttggactccctcttcctgcagttccttatgctgaggaacaggagtgagtccaatactctgttgaccttgttcgatattttgcccaatcccaaggagatctatggcgacgcggcgtctccgacgagtgtgctc…
	>KA6-16-7
	ggcttacgattttgtgacgatagtgttctctgggcggctctggcggagaaagtttctgtggaattccaaaggcgtggaaagacgaccatggatctctcggctttcatgtctctcttagaacggttaacttttgaggacgaaacgtcagctttttatcgactcctgaccaagtgcaccgctctggcgcacttctcgattctggagtacatcgtcgatggggagaagagggatactatctcggcgcatttcaaccgtcttttggagttgttggactccctcttcctgcagttccttatgctgaggaacaggagtgagtccaatactctgttgaccttgttcgatattttgcccaatcccaaggagatctatggcgacgcggcgtctccgacgagtgtgctc…
	>KA6-16-8
	ggcttacgattttgtgacgatagtgttctctgggcggctctggcggagaaagtttctgtggaattccaaaggcgtggaaagacgaccatggatctctcggctttcatgtctctcttagaacggttaacttttgaggacgaaacgtcagctttttatcgactcctgaccaagtgcaccgctctggcgcacttctcgattctggagtacatcgtcgatggggagaGgagggatactatctcggcgcatttcaaccgtcttttggagttgttggactccctcttcctgcagttccttatgctgaggaacaggagtgagtccaatactctgttgaccttgttcgatattttgcccaatcccaaggagatctatggcgacgcggcgtctccgacgagtgtgctc…
	>KA6-16-9
	ggcttacgattttgtgacgatagtgttctctgggcggctctggcggagaaagtttctgtggaattccaaaggcgtggaaagacgaccatggatctctcggctttcatgtctctcttagaacggttaacttttgaggacgaaacgtcagctttttatcgactcctgaccaagtgcaccgctctggcgcacttctcgattctggagtacatcgtcgatggggagaagagggatactatctcggcgcatttcaaccgtcttttggagttgttggactccctcttcctgcagttccttatgctgaggaacaggagtgagtccaatactctgttgaccttgttcgatattttgcccaatcccaaggagatctatggcgacgcggcgtctccgacgagtgtgctc…
	>KA6-16-10
	ggcttacgattttgtgacgatagtgttctctgggcggctctggcggagaaagtttctgtggaattccaaaggcgtggaaagacgaccatggatctctcggctttcatgtctctcttagaacggttaacttttgaggacgaaacgtcagctttttatcgactcctgaccaagtgcaccgctctggcgcacttctcgattctggagtacatcgtcgatggggagaagagggatactatctcggcgcatttcaaccgtcttttggagttgttggactccctcttcctgcagttccttatgctgaggaacagAagtgagtccaatactctgttgaccttgttcgatattttgcccaatcccaaggagatctatggcgacgcggcgtctccgacgagtgtgctc…
	>KA6-16-11
	ggcttacgattttgtgacgatagtgttctctgggcggctctggcggagaaagtttctgtggaattccaaaggcgtggaaagacgaccatggatctctcggctttcatgtctctcttagaacggttaacttttgaggacgaaacgtcagctttttatcgactcctgaccaagtgcaccgctctggcgcacttctcgattctggagtacatcgtcgatggggagaagagggatactatctcggcgcatttcaaccgtcttttggagttgttggactccctcttcctgcagttccttatgctgaggaacaggagtgagtccaatactctgttgaccttgttcgatattttgcccaatcccaaggagatctatggcgacgcggcgtctccgacgagtgtgctc…
	>KA6-25-1
	ggcttacgattttgtgacgatagtgttctctgggcggctctggcggagaaagtttctgtggaattccaaaggcgtggaaagacgaccatggatctcCcggctttcGtgtctctcttagaacggttaacttttgaggacgaaacgtcagctttttatcgactcctgaccaagtgcaccgctctggcgcacttctcgattctggagtacatcgtcgatggggagaagagggatactatctcggcgcatttcaaccgtcttttggagttgttggactccctcttcctgcagttccttatgctgaggaacaggagtgagtccaatactctgttgaccttgttcgatattttgcccaatcccaaggagatctatggcgacgcggcgtctccgacgagtgtgctc…
	>KA6-25-2
	ggcttacgattttgtgacgatagtgttctctgggcggctctggcggagaaagtAtctgtggaattccaaaggcgtggaaagacgaccatggatctctcggctttcatgtctctcttagaacggttaacttttgaggacgaaacgtcagctttttatcgactcctgaccaagtgcaccgctctggcgcacttctcgattctggagtacatcgtcgatggggagaagagggatactatctcggcgcatttcaaccgtcttttggagttgttggactccctcttcctgcagttccttatgctgaggaacaggagtgagtccaatactctgttgaccttgttcgatattttgcccaatcccaaggagatctatggcgacgcggcgtctccgacgagtgtgctc…
	>KA6-25-3
	ggcttacgattttgtgacgatagtgttctctgggcggctctggcggagaaagtttctgtggaattccaaaggcgtggaaagacgaccatggatctctcggctttcatgtctctcttagaacggttaacttttgaggacgaaacgtcagctttttatcgactcctgaccaagtgcaccgctctggcgcacttctcgattctggagtacatcgtcgatggggagaagagggatGctatctcggcgcatttcaaccgtcttttggagttgttggactccctcttcctgcagttccttatgctgaggaacaggagtgagtccaatactctgttgaccttgttcgatattttgcccaatcccaaggagatctatggcgacgcggcgtctccgacgagtgtgctc…
	>KA6-39-1
	ggcttacgattttgtgacgatagtgttctctgggcggctctggcggagaaagtttctgtggaattccaaaggcgtggaaagacgaccatggatctctcggctttcatgtctctcttagaacggttaacttttgaggacgaaacgtcagcCttttatcgactcctgaccaagtgcaccgctctggcgcacttctcgattctggagtacatcgtcgatggggagaagagggatactatctcggcgcatttcaaccgtcttttggagttgttggactccctcttcctgcagttccttatgctgaggaacaggagtgagtccaatactctgttgaccttgttcgatattttgcccaatcccaaggagatctatggcgacgcggcgtctccgacgagtgtgctc…
	>KA6-57-2
	ggcttacgattttgtgacgatagtgttctctgggcggctctggcggagaaagtttctgtggaattccaaaggcgtggaaagacgaccatggatctctcggctttcatgtctctcttagaacggttaacttttgaggacgaaacgtcagctttttatcgactcctgaccaagtgcaccgctctggcgcacttctcgattctggagtacatcgtcgatggggagaagagggatactatctcggcgcatttcaaccgtcttttggagttgttggactccctcttcctgcagttccttatgctgaggaacaggagtgagtccaatactctgttgaccttgttcgatattttgcccaatcccaaggagatctatggcgacgcggcgtctccgacgagtgtgctc…
	>KA6-57-4
	ggcttacgattttgtgacgatagtgttctctgggcggctctggcggagaaagtttctgtggaattccaaaggcgtggaaagacgaccatggatctctcggctttcatgtctctcttagaacggttaacttttgaggacgaaacgtcagctttttatcgactcctgaccaagtgcaccgctctggcgcacttctcgattctggagtacatcgtcgatggggagaagagggatactatctcggcgcatttcaaccgtcttttggagttgttggactccctcttcctgcagttccttatgctgaggaacaggagtgagtccaatactctgttgaccttgttcgatattttgcccaatcccaaggagatctatggcgacgcggcgtctccgacgagtgtgctc…
	>KA6-57-5
	ggcttacgattttgtgacgatagtgttctctgggcggctctggcggagaaagtttctgtggaattccaaaggcgtggaaagacgaccatggatctctcggctttcatgtctctcttagaacggttaacttttgaggacgaaacgtcagctttttatcgactcctgaccaagtgcaccgctctggcgcacttctcgattctggagtacatcgtcgatggggagaagaAggatactatctcggcgcatttcaaccgtcttttggagttgttggactccctcttcctgcagttccttatgctgaggaacaggagtgagtccaatactctgttgaccttgttcgatattttgcccaatcccaaggagatctatggcgacgcggcgtctccgacgagtgtgctc…
	>KA6-57-6
	ggcttacgattttgtgacgatagtgttctctgggcggctctggcggagaaagtttctgtggaattccaaaggcgtggaaagacgaccatggatctctcggctttcatgtctctcttagaacggttaacttttgaggacgaaacgtcagctttttatcgactcctgaccaagtgcaccgctctggcgcacttctcgattctggagtacatcgtcgatggggagaagagggatactatctcggcgcatttcaaccgtcttttggagttgttggactccctcttcctgcagttccttatgctgaggaacaggagtgagtccaatactctgttgaccttgttcgatattttgcccaatcccaaggagatctatggcgacgcggcgtctccgacgagtgtgctT…
	>KA6-57-8
	ggcttacgattttgtgacgatagtgttctctgggcggctctggcggagaaagtttctgtggaattccaaaggcgtggaaagacgaccatggatctctcggctttcatgtctctcttagaacggttaacttttgaggacgaaacgtcagctttttatcgactcctgaccaagtgcaccgctcCggcgcacttctcgattctggagtacatcgtcgatggggagaagagggatactatctcggcgcatttcaaccgtcttttggagttgttggactccctcttcctgcagttccttatgctgaggaacaggagtgagtccaatactctgttgaccttgttcgatattttgcccaatcccaaggagatctatggcgacgcggcgtctccgacgagtgtgctc…
	>KA6-57-9
	ggcttacgattttgtgacgatagtgttctctgggcggctctggcggagaaagtttctgtggaattccaaaggcgtggaaagacgaccatggatctctcggctttcatgtctctcttagaacggttaacttttgaggacgaaacgtcagctttttatcgactcctgaccaagtgcaccgctctggcgcacttctcgattctggagtacatcgtcgatggggagaagagggatactatctcggcgcatttcaaccgtcttttggagttgttggactccctcttcctgcagttccttatgctgaggaacaggagtgagtccaatactctgttgaccttgttcgatattttgcccaatcccaaggagatctatggcgacgcggcgtctccgacgagtgtgctc…
	>KA6-57-10
	ggcttacgattttgtgacgatagtgttctctgggcggctctggcggagaaagtttctgtggaattccaaaggcgtggaaagacgaccatggatctctcggctttcatgtctctcttagaacggttaacttttgaggacgaaacgtcagctttttatcgactcctgaccaagtgcaccgctctggcgcacttctcgattctggagtacatcgtcgatggggagaagagggatactatctcggcgcatttcaaccgtcttttggagttgttggactccctcttcctgcagttccttatgctgaggaacaggagtgagtccaatactctgttgaccttgttcgatattttgcccaatcccaaggagatctatggcgacgcggcgtctccgacgagtgtgctc…
	Fig. 8C
		C44T	G58A	G61A	C66T	G69A	C83T	G118A	G158A	C179T	C185T	G222A	C294T	C312T	G330A	C332T	C334T	C349T	C351T	C357T	G376A	C380T	G394A	C417T	C421T	C423T	G430A	G433A	C434T	G468A	C480T	C489T	G491A	G506A	G507A	G516A	G518A	G526A	C530T	C541T	C549T	G570A	C588T	G591A	C592T	G594A	C595T	C597T	C603T
	MT4	0.0454545	0.0454545	0.181818	0.0454545	0.0909091	0.0454545	0.181818	0.181818	0.0454545	0	0.0454545	0.0909091	0.0909091	0	0.0454545	0.136364	0.0454545	0.0454545	0	0.0909091	0	0	0.0454545	0.0454545	0.0454545	0.0454545	0.0454545	0	0.136364	0.0454545	0.0454545	0.136364	0.0454545	0.0909091	0.136364	0.0454545	0	0.0454545	0.0454545	0.136364	0	0	0	0.0454545	0	0.0454545	0	0
	ciHHV-6A	0	0	0	0	1	0	0	0	0	0.0322581	0	1	1	0.0322581	0	1	0	0	0.0645161	0	0.0322581	0.0322581	0	1	0	0	0	0.0322581	0	0	0	0	0	0	0	0	0.0322581	0	0	1	1	0.0645161	0.0322581	0.0322581	0.129032	0.0967742	0.0322581	0.0645161
[truncated: 20 more columns]

## Sheet: SFig. 1a
	Supplementary Fig. 1 Expression of APOBEC3 family genes in HHV-6B-susceptible cells
	SFig. 1a
		x axis	y axis	y axis	y axis	y axis	y axis
	gene_sym	log2FoldChange(CBMC,MT4/HSB2,JJhan)	log1/pval non-DEG	log1/pval A3	log1/pval DEG	log1/pval DEG	log1/pval other factors
	NSMF	6.45943				114.667
	SP140	8.13814				98.9916
	NFKB2	4.61286				87.1123
	IQGAP2	-2.46522				83.1195
	CD48	3.99681				80.5509
	IL21R	6.64769				80.1055
	BAHCC1	-5.28725				78.0336
	DHX32	2.56227				76.8427
	IL21R-AS1	6.38169				74.7715
	SH3BP5	-3.22041				72.1259
	SH3BP5-AS1	-2.9524				68.9927
	CD74	12.7265				67.3124
	LITAF	7.65893				66.3481
	SAMHD1	6.88057				61.791
	STX11	3.67591				61.541
	ZC3H12D	8.02702				60.6569
	GALM	9.63179				57.9371
	BMF	2.5192				57.1613
	EGR2	7.57822				50.6932
	LINC01588	4.5934				50.0851
	POU2F2	3.85206				48.918
	AGFG2	2.66221				48.6578
	AK4P1	4.26644				46.1122
	GGT1	5.56927				45.7136
	ZNF521	-6.13214				44.8175
	AL121985.1	3.915				44.2128
	IRF4	14.5747				44.0356
	STK4	1.18391				43.8466
	BTG2	4.41594				43.0108
	RELB	3.66031					42.3808
	SECTM1	8.06897				41.4308
	ODF3B	5.92213				39.6916
	MAPK13	5.20749				38.4379
	CTSS	5.91274				38.2646
	AC079329.1	4.15243				36.8581
	IL4I1	5.99374				36.447
	EIF2D	1.63436				36.0236
	NFKBIA	3.5298				35.6209
	EML2	2.30514				34.6694
	TNFRSF18	10.736				34.3649
	MAML2	6.51732				33.2017
	SDC4	12.6593				32.661
	RNF168	-2.63757				32.4692
	CCDC50	13.1631				31.4557
	CSRNP2	-1.22611				31.4329
	NEK6	8.92856				31.2668
	HUNK	-6.81651				31.2146
	IL2RA	11.4204				31.2006
	RYR1	9.36387				31.0447
	ACTR1B	1.95105				30.8484
	RGS1	8.73552				30.8318
	EGR3	6.66449				30.7377
	TMPRSS6	7.72023				30.245
	SUOX	4.25613				30.1614
	DDB2	1.97858				29.5531
	BEND5	2.70046				29.2138
	BCL7A	-1.94798				29.1471
	AL391863.1	8.27195				28.8673
	MTAP	10.4615				28.8575
	NDST3	-9.65722				28.3408
	NETO1	-9.45202				28.1048
	RASGRP4	10.8827				28.0686
	UEVLD	8.28386				27.8544
	AL731563.2	2.89594				27.148
	AC117490.2	-2.74266				27.1198
	GSTK1	1.20521				27.0778
	ITGAX	11.7309				26.6155
	AC010186.3	2.62351				26.4716
	EML2-AS1	3.54381				26.4656
	WARS	2.92055				26.3783
	AL137186.1	13.0342				26.3593
	ZBTB38	6.39159				26.0985
	CAMK2D	2.67532				26.0059
	NCF2	10.408				25.9734
	FERMT2	-4.96185				25.9137
	AL157871.4	2.9229				25.8136
	GNAQ	-2.72629				25.8103
	SPP1	27.5369				25.6064
	NFKBIE	2.62767				25.3684
	THEM4	11.3592				25.2768
	MICAL2	4.05264				25.1043
	TRAF1	5.47238				25.0654
	BCL2A1	8.52876				24.9773
	AC110285.4	-5.26692				24.8951
	HLA-DQB1	11.6005				24.8921
	CSF2RB	11.8204				24.6557
	SLC35E2A	-1.77542				24.167
	TRIB2	-3.3911				24.0185
	CAMK1	4.00174				23.9431
	ZNF215	10.7118				23.9343
	FUCA2	8.94448				23.7846
	AC025259.3	5.28214				23.5905
	H2AFJ	11.2663				23.4565
	NR4A1	5.52126				23.3909
	TNFRSF4	7.6057				23.2056
	TIGIT	10.7439				23.1906
	SOGA1	-1.91604				23.1899
	PPP1R21	1.95278				23.0693
	ZBTB32	10.2883				22.598
	HHIP-AS1	-7.79543				22.492
	TRPS1	5.17597				22.3182
	POLR3B	-1.47348				22.1297
	HLA-DQB1-AS1	11.0094				22.1104
	AP000345.1	-10.6418				21.8827
	NUDT16	10.1618				21.8046
	NDUFAF4	-1.53009				21.7025
	JUNB	3.59195				21.5627
	TNFAIP3	4.62923				21.2519
	CYTIP	8.51499				21.2205
	UST	-2.4958				21.21
	NRSN2	7.52895				21.1772
	GPR55	8.097				21.1023
	PARD3	-2.00328				21.0606
	PIK3R3	-2.99313				20.9204
	PEX5	-1.14122				20.8704
	TMEM237	-1.65041				20.8396
	TIAM2	2.32983				20.4352
	HILPDA	4.3196				20.3496
	KANK1	-2.55327				20.3035
	RAP1GAP2	-7.68714				20.2288
	BEND3	-1.4199				20.1955
	AC016747.1	10.1246				20.1653
	TMCO4	9.83175				20.0778
	DUSP2	4.07052				19.9177
	TSPAN7	-8.90033				19.7612
	TUBB6	1.59038				19.7569
	TRABD2A	4.8638				19.756
	CASKIN2	-4.69148				19.6514
	MLH3	5.31811				19.5761
	CELSR3	4.52633				19.5679
	INHBA	25.519				19.5091
	ADPRH	9.32846				19.5034
	HS6ST1	-2.82592				19.3666
	SYTL3	9.72245				19.2576
	CHST12	-3.24998				19.2464
	EFNB2	-4.60087				19.2327
	UTS2B	9.75152				19.1559
	PRELID2	9.80254				19.0948
	AP3M2	1.4434				19.033
	AL359922.2	9.66757				18.9845
	PRDM1	6.18504				18.8632
	TRIM37	-1.06737				18.7591
	ZNF619	6.87117				18.7123
	MYOF	10.7732				18.592
	PEX5L	-7.13983				18.5532
	MFAP3L	-4.14995				18.4627
	AC023301.1	-9.58742				18.4394
	MAOB	24.9996				18.434
	NEIL2	1.54122				18.261
	HLA-DQA1	14.6707				18.1924
	PLOD2	9.73007				18.1743
	TMEM243	1.7644				18.1617
	RNF135	9.33454				18.0823
	HHIP	-10.5806				18.0293
	HOOK2	2.76586				17.9563
	UBASH3B	-2.23204				17.9294
	NFKBIZ	7.28807				17.7851
	ANTXR1	-8.46232				17.7809
	LCP1	1.11994				17.7567
	SYNGR3	6.43189				17.6934
	AL512380.2	-2.6282				17.6584
	LINC00526	4.86554				17.6227
	SSTR2	4.89045				17.5512
	ASL	2.11857				17.4922
	SLC27A4	-1.50276				17.3879
	STARD8	9.48849				17.3707
	ADAM8	6.05239				17.3682
	PAX9	-9.4547				17.2909
	AKAP1	-1.04617				17.2751
	STX1A	2.67063				17.148
	MORN4	9.1057				17.1075
	CD86	12.0952				17.1053
	EBI3	13.4654				17.0273
	RPL23AP41	28.913				16.8932
	PVT1	3.97533				16.8522
	GAB2	-2.82425				16.6819
	MIOS	1.15358				16.6033
	BCLAF1	-1.05778				16.56
	TNIP1	3.04307				16.5359
	FOS	5.30609				16.5181
	GZMB	28.5531				16.4956
	CSGALNACT1	8.85139				16.3503
	TNS3	9.63561				16.3158
	DDX46	-1.15738				16.2993
	NKD1	5.87504				16.168
	DENND5A	5.23816				16.1416
	FAT1	-7.25123				16.1389
	ACSS1	-1.18068				16.087
	CCDC18-AS1	1.52791				16.0186
	SLC26A2	-1.56118				15.9793
	FAHD2A	1.17176				15.9395
	IRF5	4.51291				15.9296
	GRINA	1.97355				15.9292
	B4GALT1	1.96939				15.8975
	L3MBTL1	7.74648				15.8686
	ANO7	6.37807				15.8132
	PPM1E	-6.13741				15.75
	F5	8.12556				15.7447
	TMCC3	6.61103				15.6907
	LINC01224	-6.66539				15.6779
	SLC25A33	-1.3374				15.6737
	AL645608.2	-9.07211				15.6655
	C11orf24	1.75269				15.6555
	LINC00667	3.66503				15.5988
	PPM1M	1.88799				15.5825
	SPATA3-AS1	7.44085				15.5613
	MEX3A	-3.56003				15.5592
	TFEB	2.8775				15.4961
	CCDC112	-3.31085				15.4772
	AC009060.1	-1.35968				15.3848
	MAF	3.61197				15.3486
	CEP70	-3.77143				15.3244
	PRELID3A	8.70091				15.3053
	CCND2	4.28248				15.2206
	EBF1	2.66675				15.1768
	FAS	2.18929				15.1524
	PRRT3	2.53274				15.1285
	IL23R	10.2145				15.1046
	TCFL5	-1.2321				15.0456
	CES3	-1.762				15.0105
	GPR132	6.09772				14.9242
	MAN2B1	2.09767				14.899
	GXYLT2	-5.45293				14.8703
	ZNF80	8.63919				14.8238
	HMGCL	1.93376				14.7758
	TRIB1	4.52646				14.7654
	COL6A3	9.30917				14.7293
	ZNF778	-1.702				14.6815
	TRAV12-1	10.0065				14.635
	FUT11	3.00788				14.6278
	EED	1.50225				14.6214
	BHLHE23	-8.81785				14.6155
	ZSCAN9	9.25998				14.6051
	AL450992.2	7.87856				14.5841
	SOX4	-2.78162				14.5019
	SYTL2	5.23576				14.4538
	SLC25A43	10.0037				14.4446
	TSIX	26.5889				14.4107
	AC124798.2	-4.20011				14.3354
	KLHDC7B	10.4526				14.2966
	TCAF2	4.18632				14.2773
	CTLA4	11.5671				14.268
	TNFRSF9	14.4741				14.222
	NEXMIF	-6.93079				14.2204
	HMOX1	8.45245				14.2164
	GPR35	3.63873				14.1656
	AIFM2	2.73223				14.1501
	CD276	11.3621				14.1486
	RNF207	2.38166				14.085
	EFEMP1	-26.2169				14.0321
	SUSD4	-4.85451				14.0226
	ESYT3	-7.21952				14.0155
	LAMB3	6.20786				13.9882
	HLA-DRB1	10.8816				13.9763
	ZC3H12A	3.17448				13.9752
	IRS1	-1.59183				13.9082
	ATXN1	2.70039				13.8918
	AC005332.6	8.82581				13.8883
	IL6R	9.86539				13.8499
	PAIP1	-1.10455				13.8479
	C19orf38	7.70586				13.8435
	BAG3	1.34875				13.8107
	ZNF124	-1.47534				13.7994
	BLVRB	2.67144				13.7396
	PPP2R2C	-25.9057				13.7189
	DDX19B	1.37046				13.7184
	CDR2L	-3.87571				13.7178
	GADD45B	4.07926				13.6919
	IL1RN	25.8515				13.6649
	PYGO1	-7.00759				13.6251
	BCORP1	-10.2378				13.6228
	IL12RB2	10.1252				13.6189
	PDGFRB	5.20154				13.6132
	AL138689.2	-4.8227				13.5926
	GNAI1	10.3532				13.5801
	SIGLEC6	-12.6265				13.5711
	AC093010.2	8.45968				13.5652
	ITGAM	7.2159				13.4703
	TLDC2	6.44184				13.409
	ARMCX4	10.4118				13.3955
	TPO	-25.573				13.3883
	FCGR2B	12.0279				13.3526
	VAT1	-2.15757				13.3217
	AL139095.2	1.37303				13.3098
	MS4A1	25.4511				13.2688
	IGLL1	-9.76781				13.23
	MAP1A	-4.36483				13.2175
	AC012184.3	1.43588				13.2143
	AK4P3	4.56655				13.1993
	SMAP2	2.61032				13.1969
	STAU2	-1.03898				13.1868
	THSD4	25.3517				13.171
	TUBA3C	25.346				13.1653
	THEM5	9.58042				13.1446
	RPS3	1.2013				13.061
	STRIP2	2.62052				13.0001
	H19	-24.8229				12.9844
	FCGR2A	9.9313				12.9794
	XCL1	25.1505				12.975
	AC026904.2	24.8051				12.9748
	INSIG2	2.38147				12.9418
	NOV	24.9206				12.9141
	SORBS2	-24.2996				12.9088
	SIX6	-24.3223				12.9043
	GULP1	24.5423				12.889
	FBP1	25.051				12.8782
	PTPRO	8.63897				12.8136
	CACNA2D1	24.3391				12.8083
	LTBP3	2.68053				12.8047
	RILPL2	1.27996				12.7987
	IGF2	24.9681				12.7984
	FAM169A	-2.48267				12.7904
	ZSCAN12	9.12562				12.7854
	FOSB	2.79639				12.7775
	AK4	3.41367				12.764
	NOL4	24.1373				12.7544
	LINC02446	24.6338				12.747
	CXCL9	24.5094				12.7457
	SHE	24.0992				12.742
	FIGN	24.0766				12.7376
	AL135960.1	-7.35887				12.7365
	OPRK1	-24.116				12.7179
	ANXA6	1.25515				12.71
	MMP12	24.763				12.6985
	LBX1	23.9654				12.6964
	OTP	23.9307				12.6832
	AC022915.2	24.0357				12.6771
	CTSL	24.2738				12.6593
	ACBD7	-2.96996				12.6248
	LINC01605	23.7512				12.6134
	CSF2	24.3654				12.6109
	TNFSF11	8.52917				12.5863
	AL355388.2	3.09079				12.5756
	STAT6	1.19002				12.5711
	LRRC37A16P	8.56008				12.5659
	IL15RA	1.69736				12.5506
	TCL1A	23.9629				12.5311
	RUFY1	-1.09664				12.5285
	HOPX	23.8882				12.523
	CLEC5A	24.0515				12.5224
	HMX3	-6.03442				12.515
	BAMBI	-6.07574				12.5102
	PHLDB1	5.35258				12.5046
	IDO1	24.137				12.4852
	MMP1	23.981				12.4819
	IMPACT	23.7671				12.4669
	COL3A1	23.6236				12.4566
	CPNE8	9.69033				12.4121
	IL18RAP	23.866				12.4103
	MAL2	23.7862				12.406
	ITGA2	-1.83418				12.4046
	SRGN	3.6562				12.4042
	PYCR1	1.07186				12.3855
	LPL	23.5826				12.3853
	AP000779.1	7.97569				12.3653
	ZNF717	9.19059				12.3342
	BMF-AS1	3.05415				12.3313
	OLR1	23.6				12.3261
	CAVIN3	10.7862				12.3246
	AC022150.4	-1.44932				12.2686
	TRDC	23.5509				12.262
	FAM19A2	-3.25391				12.2606
	PTGS2	23.8937				12.2593
	DPH2	-1.15865				12.2575
	REL	1.98805					12.2541
	CRB2	1.87548				12.2476
	AC099548.2	5.20268				12.2395
	TBC1D12	8.96404				12.2338
	ULK2	23.609				12.2168
	RPL13	1.12304				12.2136
	LINC02593	-8.94244				12.2015
	CCDC15	-1.7578				12.1914
	SKAP2	23.9051				12.1793
	TMEM26	-8.74837				12.1782
	CCDC26	-7.49994				12.1337
	AC009053.1	-1.50726				12.1113
	CLYBL	1.90755				12.1036
	AC055854.1	8.13679				12.0983
	ZBTB25	1.19336				12.0753
	C2orf72	9.4578				12.0333
	CAPN5	-2.35434				11.9967
	WDR91	1.8942				11.9793
	DENND4A	2.37246				11.9655
	SERPINB8	1.82108				11.9421
	AC087280.2	7.85256				11.8665
	UPK1A	5.97036				11.854
	RREB1	-1.10831				11.8344
	FCER2	10.5825				11.8297
	ZNF260	-1.43951				11.8061
	ADAMTS19	-8.51978				11.7831
	RCBTB2	-2.86809				11.7796
	ZNF501	7.58328				11.7736
	WNT10A	8.23569				11.7715
	AC012507.1	8.51389				11.7571
	CBX1	-1.09417				11.7517
	C3	9.04691				11.7448
	P4HA1	2.65116				11.7431
	NINJ1	3.19109				11.7338
	KDELC2	3.06652				11.7314
	SETBP1	8.32677				11.7228
	DFFB	-1.54027				11.6936
	C2CD4D	9.94579				11.6887
	KLRC1	23.0549				11.6729
	EEF1A1P5	1.20472				11.634
	TCAF2P1	4.51404				11.6042
	ZIC5	-9.27963				11.6029
	PAX8	9.03611				11.5876
	SIAH2-AS1	1.69495				11.5789
	NDFIP2	4.06773				11.566
	ULBP2	-2.95505				11.5608
	AL391832.2	7.68476				11.5133
	CBLN3	1.86345				11.4628
	PTPRN	8.48147				11.4499
	CCL20	22.5853				11.4384
	EMP1	6.84394				11.4299
	PLAG1	3.99191				11.4273
	RASGRF2	3.3364				11.4047
	GK	2.15546				11.4
	PGBD1	-1.43652				11.3911
	FAM222A	-3.03509				11.381
	NADK2	-1.28856				11.3748
	MSC-AS1	11.2362				11.3574
	MYCNOS	-4.91449				11.3469
	DUSP10	3.56353				11.3298
	DUSP4	6.38981				11.3171
	SIDT2	1.27113				11.2904
	IGFBP4	22.4053				11.2899
	H3F3AP6	-3.03734				11.2673
	MSC	12.4381				11.2652
	OSR2	-7.7672				11.2315
	PDPR	-1.20431				11.2071
	MYO7A	10.4714				11.187
	DPYSL3	13.177				11.1761
	SHANK1	-6.43063				11.1725
	NCR3LG1	-4.2628				11.1517
	MTUS1	6.96599				11.137
	TRIM36	-4.39503				11.1331
	TMEM106A	1.33598				11.1158
	TNRC6C	-1.07075				11.0809
	ZFP69B	-2.05333				11.07
	AC020914.1	-11.072				11.063
	JOSD1	1.41044				11.0577
	PIGF	1.13233				11.0519
	PKM	1.86152				11.002
	CLEC2D	3.74272				10.9629
	AC068733.3	10.0984				10.952
	IRAK3	7.93735				10.9328
	IGF2BP1	12.9086				10.9304
	AIM2	8.02326					10.9098
	CHST3	8.82598				10.8909
	AC018521.5	2.95234				10.8626
	HLA-H	7.36839				10.8356
	LMNA	5.76406				10.8213
	PGAM1	1.48933				10.8069
	CRELD1	2.0211				10.8059
	RPS4X	1.32305				10.8058
	EEF2	1.19932				10.8016
	PLAGL2	1.89563				10.7893
	TRAP1	1.30867				10.782
	DUXAP8	-8.97313				10.714
	AL390719.1	5.04327				10.6821
	KCNC3	10.36				10.6775
	EFEMP2	2.41995				10.6731
	MYCN	-5.0442				10.6417
	IFNLR1	4.8927				10.6285
	AC012363.1	-2.84906				10.6128
	AC015921.1	-8.67302				10.6055
	AL592166.1	1.31643				10.5975
	PANX2	6.07074				10.551
	ASB2	10.7431				10.5263
	KIAA1958	-1.36581				10.5133
	RNASEH2B	-1.60243				10.5086
	OAZ1	1.00168				10.5029
	CD22	10.7891				10.5004
	IFT81	-1.3662				10.4833
	AC110285.7	-7.57529				10.4757
	LAMC1	9.99692				10.4512
	AL118516.1	2.00382				10.4432
	AC011455.1	2.03445				10.4421
	TNFRSF13C	3.4354				10.43
	NEK3	3.31392				10.4225
	HSPA7	11.163				10.4145
	PDE4B	7.11354				10.3831
	MARCKSL1	-2.39605				10.3602
	MYT1L	-9.3996				10.3581
	ARL17B	4.18929				10.3448
	RPL10A	1.15884				10.3305
	FCRLA	8.71614				10.3305
	AL139317.3	-1.09595				10.3302
	DUXAP10	-9.31828				10.2622
	UGGT2	11.0858				10.2421
	HIVEP1	1.7441				10.2401
	STX1B	7.68966				10.2335
	AICDA	9.66282				10.2245
	MAP3K14	1.92854				10.1858
	ERMN	8.65738				10.1812
	ENO2	2.31614				10.1661
	RF00397	7.46731				10.1455
	KLHL6	1.22499				10.1396
	DANCR	-1.99825				10.1378
	SLC44A5	-8.37852				10.1243
	HMGA1	1.56816				10.1157
	SMAGP	-3.65585				10.0954
	BMP4	-8.93302				10.0926
	C17orf107	3.03504				10.0743
	ATOX1	1.2244				10.0723
	LSAMP	-9.09995				10.0598
	IRF2	1.14754				10.0531
	AQP9	7.73846				10.0495
	B3GLCT	-1.27223				10.045
	DNAJC1	1.10506				10.0414
	TLDC1	3.24678				10.023
	PDK1	2.32775				10.0215
	AC002454.1	-2.32189				9.99352
	SKP2	-1.27976				9.98141
	AP003472.1	9.25387				9.97873
	ZNF131	-1.03637				9.97535
	ZNF286B	-2.92646				9.97468
	ARHGEF25	8.29296				9.97215
	PI16	-7.82506				9.97189
	PSTPIP1	3.64284				9.9605
	SPTBN2	-3.09048				9.95273
	PAQR3	-1.76361				9.93415
	JMJD8	-1.01636				9.92725
	AL512656.1	1.00699				9.91729
	SLC17A9	5.47727				9.90282
	RPS2	1.17461				9.90091
	OGG1	2.12395				9.86954
	CLUHP3	1.6697				9.84995
	MAST1	-1.95873				9.83987
	ZFP36L1	2.55362				9.83788
	SIAH2	1.45999				9.82635
	PIR	10.3201				9.82524
	PCAT18	-7.93581				9.81872
	ZSWIM6	1.4155				9.81811
	CFLAR-AS1	1.34188				9.80375
	PAX8-AS1	5.75385				9.784
	TMEM120A	1.62127				9.78123
	AL110504.1	-2.49496				9.77375
	ADGRL2	7.79178				9.76539
	FCGR2C	11.1367				9.76188
	RPL13P12	1.32255				9.75932
	CLEC17A	7.29532				9.7547
	RERE	1.49219				9.75464
	2025-09-10	12.328				9.73424
	PPCDC	1.31209				9.71934
	LRRC75B	8.39812				9.70346
	TSC22D4	1.491				9.70126
	RNF113A	1.22067				9.70103
	ZNF35	2.8601				9.66741
	NLRC5	1.22517				9.66369
	CCR4	6.1659				9.64406
	EEF1B2P3	1.06597				9.64066
	TSPAN18	8.60145				9.6022
	AC124798.1	-4.21245				9.59527
	SOWAHC	12.3401				9.58873
	TLE6	3.86006				9.54811
	ANKRA2	1.40928				9.53641
	RINL	2.01358				9.52879
	KRT72	-10.7443				9.51843
	F2RL2	-8.68165				9.51658
	COL1A1	6.23865				9.51344
	AC145207.4	1.07532				9.5062
	IDH1	-1.00911				9.50334
	SFT2D2	-1.14964				9.49852
	MEGF9	-1.51151				9.47342
	AL513534.1	-2.7836				9.46936
	SPSB4	-7.87076				9.45221
	ARHGAP24	10.4339				9.44709
	AC137834.2	1.96738				9.44321
	AL031985.3	-2.01313				9.43309
	MOB3B	5.45557				9.43063
	BCL3	2.99766				9.40167
	RAB15	-3.05765				9.39931
	PLD1	11.7709				9.38218
	KRT2	-9.02328				9.37511
	F2RL1	-7.44121				9.37353
	NMB	-3.2871				9.37013
	AC011477.3	-2.47204				9.36396
	AC008074.2	3.88953				9.34834
	TRGV8	-2.96279				9.3232
	GCHFR	3.8945				9.31226
	RGL1	3.32217				9.29678
	MYO3B	10.0148				9.29464
	VMP1	1.66483				9.28686
	HEPACAM	-6.83518				9.27826
	AACS	1.77721				9.27327
	HMSD	11.0391				9.27229
	ADGRD1	9.93378				9.27048
	AC012501.2	-6.94297				9.26736
	F2R	-3.19858				9.26049
	TMSB15A	-7.70586				9.25193
	RPL3	1.39895				9.23642
	AL031320.2	4.07028				9.21358
	ACBD4	1.55121				9.19907
	TYMP	6.08262				9.18405
	FGF9	-7.42492				9.17914
	CFAP44	-1.78116				9.15472
	SHMT2	1.99076				9.14737
	IFT22	-1.67629				9.14603
	LINC02341	6.56663				9.14587
	HOXA11	6.99391				9.13172
	DTD1	1.11175				9.11205
	C2CD3	-1.22966				9.11062
	OXCT2	7.46828				9.10706
	MMP24OS	1.74882				9.1028
	CARMIL1	2.71319				9.08058
	BTNL8	7.39045				9.07749
	AL022314.1	8.29345				9.06217
	SQSTM1	1.62139				9.05745
	TTC22	7.76186				9.04768
	AJM1	1.92732				9.04547
	IRAK2	6.10352				9.02366
	MET	10.6767				9.01938
	ENPP2	11.1908				9.00601
	GPER1	5.84998				8.99107
	MIR497HG	1.55168				8.9852
	KSR2	-8.78081				8.94826
	KIF6	-6.83274				8.92946
	WHRN	3.93627				8.92839
	CCNYL1	-1.0569				8.89656
	CD9	5.62182				8.86743
	FAT4	-7.67975				8.86583
	PTPN18	2.20088				8.86346
	ICAM4	-4.04349				8.86164
	PRDM8	-2.86967				8.83974
	CMTM7	1.78779				8.83344
	NAGA	1.7899				8.82784
	AC113935.1	1.52424				8.82774
	BX571818.1	-5.1745				8.82468
	WDR54	2.03206				8.80423
	AC091138.1	-7.14264				8.8014
	ARFGEF3	5.96498				8.78909
	ZNF395	1.53829				8.74869
	CA11	1.89821				8.73306
	PHF14	-1.64248				8.72112
	PRICKLE3	1.84144				8.71733
	SLC12A8	5.97037				8.71372
	JPH4	11.0367				8.71299
	PPP1R3E	2.05994				8.70125
	SPAG1	2.12033				8.69934
	RPL8	1.51545				8.67051
	HSPB6	4.19712				8.66756
	CHPT1	-2.30081				8.64853
	ARF6	1.29067				8.63696
	UPK1A-AS1	6.26315				8.63166
	DUBR	-1.58647				8.62678
	APOC1	6.51972				8.62096
	MEF2C	9.5223				8.58741
	CDK14	4.82578				8.58258
	CXCL10	8.05614				8.56293
	FOXP1	1.44087				8.54585
	HLTF	-1.33743				8.53558
	MEOX1	11.3467				8.53236
	CUBN	-3.03511				8.52739
	CAV1	10.153				8.51943
	PIM2	3.06904				8.51263
	RPL10P16	1.20822				8.51206
	MED13L	-1.37162				8.51028
	ERCC6	1.22296				8.50624
	BCL6B	8.58604				8.50183
	USB1	-1.40456				8.48764
	RF00019	8.57681				8.48202
	AL391832.1	6.80879				8.47763
	S100A13	2.58231				8.47527
	ST8SIA1	-8.28958				8.47417
	AC092384.3	-5.8802				8.47236
	NAMPTP1	2.93347				8.45986
	MYB	-1.98961				8.44651
	ACSL1	3.52439				8.43902
	MIR9-3HG	-6.42092				8.43774
	LINC-PINT	3.51809				8.43706
	TMEM33	-1.3989				8.43503
	DRAM1	1.38295				8.43346
	TMSB4Y	-6.71239				8.42554
	LDLRAP1	2.59511				8.39512
	CABCOCO1	-7.24123				8.39291
	PPM1H	-4.20912				8.39197
	AC126407.1	-6.55168				8.37064
	SEMA3B	3.14941				8.37033
	ANKRD28	-1.57475				8.35707
	TMEM184C	-1.01199				8.32882
	UNC13B	-4.91573				8.30674
	PAOX	4.66122				8.305
	DNMT3B	-4.19066				8.29989
	NCKIPSD	1.63218				8.28823
	AC016596.1	1.3857				8.28789
	TP63	12.8781				8.26308
	CACNA1F	7.56518				8.25763
	RAB3B	-5.92302				8.25557
	TRPA1	8.07736				8.24932
	TPI1P1	1.75376				8.24652
	FRAS1	-5.03941				8.24392
	FZD6	-2.29541				8.23181
	PLA2G4A	5.60005				8.23162
	DDIT3	2.01149				8.22843
	EPDR1	-2.18168				8.22484
	ARHGAP29	-4.77958				8.21623
	AQP4-AS1	-7.61547				8.21046
	LRG1	10.3448				8.20749
	AP002852.1	4.35811				8.20457
	ZNF74	-1.11973				8.20454
	PFKL	1.86774				8.18647
	ZIC2	-8.02536				8.18623
	CCNJ	-2.0289				8.16987
	ZNF175	-1.80374				8.15612
	LAG3	8.61948				8.14949
	BTBD19	6.84227				8.14683
	ZBED3-AS1	-2.73468				8.14333
	MYO7B	-8.20746				8.13996
	AL162586.1	1.90268				8.13459
	BCL6	2.7217				8.13057
	JAG1	4.55842				8.11021
	CD24	-3.16726				8.10716
	DNPH1	1.66854				8.10229
	SGCE	5.82959				8.08701
	EIF4H	1.09953				8.07495
	ZNF747	-1.20508				8.0697
	LRP3	10.6583				8.0676
	DARS-AS1	1.01627				8.05687
	BCLAF3	-1.04386				8.05033
	KIF1A	6.46267				8.04999
	MEI1	2.96719				8.04976
	ADAMTS1	-5.01143				8.03997
	SLC16A1-AS1	1.35228				8.03738
	DHRS1	1.67998				8.0303
	FAM126B	-1.00469				8.03004
	KCTD1	-1.4137				8.02874
	FAM171A1	4.29114				8.01835
	ZBED2	9.57203				8.01626
	RPS27AP16	1.02395				8.01222
	LINC00674	7.51323				7.99848
	PRKCZ	1.59056				7.9918
	LINC00877	7.9242				7.99132
	TNFRSF14	4.8351				7.9809
	AC010880.1	-6.7573				7.97485
	C1QTNF6	1.84293				7.97357
	RPL29	1.27572				7.96415
	GSE1	-2.04401				7.96374
	KDELR3	5.61862				7.94609
	AC067751.1	1.23111				7.94322
	FAM117A	-1.34006				7.93239
	CYP26B1	-9.77888				7.93185
	AC025165.1	7.48394				7.92533
	PURG	-6.54976				7.92077
	ELOVL5	-1.54708				7.91977
	SPRYD3	1.32806				7.90484
	NR4A3	8.51307				7.89972
	ZNF296	3.94998				7.89059
	PTGIR	11.0855				7.87917
	ADAM28	7.47799				7.87337
	AL451067.1	8.66204				7.87107
	CDHR2	-2.74037				7.85672
	PAX6	-1.9957				7.84298
	GRN	1.08704				7.84073
	TFAP2C	-7.9113				7.82573
	CPEB1-AS1	-6.48469				7.82505
	CMTM1	-1.51166				7.81963
	MSRB1	1.27969				7.81938
	ZNF524	1.84206				7.8188
	AL591845.1	2.84155				7.81034
	NAB2	2.25485				7.77438
	SPARC	5.95565				7.76641
	MYB-AS1	-2.01198				7.73373
	CEBPD	6.4894				7.72054
	FAM241B	-1.23744				7.70863
	CALCB	8.94075				7.70266
	DUXAP9	-7.95322				7.68535
	NCOA7	1.54713				7.68337
	EIF5A2	-1.80442				7.67942
	STMN3	-2.48534				7.67058
	PPFIBP1	2.42915				7.66348
	UNQ6494	9.54321				7.65316
	C9orf78	-1.78395				7.6425
	ESPN	4.511				7.63868
	URB2	-1.06939				7.63793
	STXBP5L	-4.1007				7.63333
	HSPB7	7.67197				7.63244
	CBX7	1.54544				7.62126
	MBOAT2	-1.18898				7.61883
	TYRO3	-2.7018				7.61796
	ANXA11	1.24793				7.61652
	FRG1HP	1.10439				7.61587
	CLIC5	8.09872				7.61178
	CD200R1	5.51119				7.61015
	DAB1	-10.9733				7.59744
	STX16	1.44022				7.5898
	RPS19	1.16068				7.57949
	CYS1	5.82912				7.57625
	DENND1C	1.1386				7.57319
	RECQL	1.07042				7.57314
	AP001496.3	3.37425				7.56918
	RPL12	1.61096				7.56566
	EEF1B2	1.02993				7.5527
	KRT73	-9.74989				7.54336
	MAGEH1	1.66098				7.54253
	RAB9B	-2.24569				7.53496
	CLCN4	10.0262				7.52294
	RALGPS1	-2.31577				7.50924
	MAP3K13	3.11296				7.50694
	NUCB2	-3.03979				7.50608
	TANK	1.59659				7.49914
	TPI1	1.5598				7.4984
	NPIPB15	5.09281				7.4953
	AC012085.1	1.60433				7.48987
	ELK1	1.02261				7.47641
	REXO5	5.12698				7.47302
	AC022497.1	-5.6852				7.46194
	PHACTR3	-7.26955				7.45962
	ADCY6	9.12078				7.44246
	COX20P2	8.16117				7.43982
	SERPINH1	2.66352				7.42453
	ZNF503	8.05319				7.42027
	STON2	-6.45775				7.40703
	BASP1	7.88214				7.40087
	COLGALT2	7.19112				7.39926
	AL645608.6	-6.80428				7.38856
	AC092384.2	-6.22564				7.38806
	AC009299.3	-2.62606				7.38357
	PTPRE	1.54516				7.38145
	AC114803.1	7.25206				7.38034
	SPTBN4	3.18807				7.37422
	RPS14	1.03971				7.36269
	AL391832.3	6.70861				7.36204
	STYXL1	1.84821				7.36134
	KCNH2	-6.72043				7.36094
	TNNT3	4.25807				7.35736
	LINC01088	-7.5336				7.35497
	RPL7A	1.09371				7.35413
	USP12	1.15812				7.35083
	TTBK1	6.35242				7.34692
	INCA1	1.93254				7.33761
	AC097534.2	2.09981				7.32587
	PREX2	-8.24714				7.30938
	PCDHB2	-8.04483				7.30681
	ANKRD18B	10.1927				7.30048
	EFHC1	-1.82019				7.29581
	AP003392.3	-1.00279				7.29305
	CSF1R	9.74378				7.2901
	ARMH4	-6.46869				7.28985
	PATL2	2.68517				7.28468
	KPNA5	-1.2946				7.28379
	PLB1	5.35124				7.28074
	DNAJC17	1.56035				7.25883
	KRT73-AS1	-9.01368				7.2533
	RPS24	1.07333				7.23378
	PCK2	2.59171				7.22567
	TMEM130	9.548				7.22522
	GPX1P1	2.76079				7.21836
	PDGFRL	9.57044				7.2159
	DUSP15	7.283				7.21139
	FAM174B	5.63042				7.2035
	RGS2	2.3509				7.19972
	ABHD17B	-1.20692				7.19857
	SERPINB2	8.1654				7.18867
	YBX2	-4.97835				7.17516
	TRAV8-6	4.6203				7.1676
	PEX5L-AS1	-7.08171				7.16254
	EPB41L5	-2.58217				7.16103
	SCN4B	7.53331				7.15452
	HEPN1	-6.11499				7.15254
	SEC11A	1.25299				7.14734
	PJA1	1.75087				7.12723
	STT3B	-1.18892				7.12452
	EPHA3	-7.74585				7.11862
	CALR	-1.14153				7.11777
	FOXP3	8.21775				7.10484
	LRP10	1.46753				7.10315
	AC010186.2	2.94341				7.10197
	GOLGA8O	-5.45679				7.09713
	AC017104.1	4.10463				7.0921
	HLA-DRB5	12.8987				7.09151
	CLTCL1	-1.61343				7.09036
	SCAI	-1.20857				7.07841
	BATF	3.48358				7.07641
	AC007406.5	-1.05791				7.07156
	TMEM254-AS1	2.12718				7.06481
	GFPT2	-4.72471				7.04505
	AC087286.3	1.19456				7.04375
	PLCD4	-1.17146				7.03988
	NOL3	2.55781				7.03747
	PPP1R26	7.88378				7.03614
	CCL22	12.6273				7.03277
	BIN1	3.66261				7.03094
	AC078889.1	8.81781				7.02697
	AC007249.2	3.17737				7.02186
	AC004241.1	4.00851				7.02091
	HIP1	5.30526				7.01395
	MIR3918	8.33544				7.00201
	CHRNE	1.6151				6.99992
	CHIT1	5.86783				6.99977
	ADAM23	7.89235				6.99835
	ANK1	8.7051				6.99803
	GPRIN1	-1.49949				6.99524
	TNIP3	6.70181				6.99075
	FAM172BP	7.57859				6.98732
	AC137630.3	1.43455				6.98404
	HRK	-6.0568				6.97925
	CATIP-AS1	6.3838				6.97458
	IGKC	10.0816				6.9726
	TRDMT1	-1.08837				6.97166
	CNOT6	-1.81338				6.96587
	PSEN2	5.30677				6.95933
	BNIP3	2.82536				6.94435
	CCL17	9.41684				6.94131
	FBLIM1	-10.4609				6.9298
	MTHFR	-1.30578				6.92882
	TMEM254	1.3428				6.92394
	IPO5P1	-2.21096				6.92072
	GAS7	-2.58516				6.9184
	ANKFN1	-7.01814				6.91818
	CD4	7.14905				6.91791
	TNFRSF14-AS1	6.06314				6.91046
	AC078819.1	1.39573				6.90869
	CD5	2.61979				6.89242
	NIPAL2	6.80516				6.88991
	AC133065.1	8.79193				6.88836
	TMSB10	1.31115				6.88112
	ARHGEF4	5.88767				6.87858
	SLC49A3	2.58621				6.86775
	UACA	3.59034				6.86462
	SRP19	-1.27706				6.85898
	AL158211.5	6.34999				6.85785
	TSC22D1	-1.12318				6.85438
	PIEZO2	11.6702				6.85327
	NUDT18	1.32389				6.85109
	OLIG3	8.83436				6.84621
	AC008105.3	1.84058				6.82263
	GRAMD1B	2.22807				6.8208
	TSPAN13	-2.38839				6.81456
	AL139022.1	-1.15057				6.81257
	GNPNAT1	-1.08971				6.81037
	ZNRF1	-1.55424				6.80881
	ARHGEF19	-1.44212				6.80495
	AL445471.1	6.70595				6.80353
	AC103705.1	6.3232				6.80233
	OGN	-7.4478				6.79957
	SLC11A1	6.03587				6.79649
	WT1	-7.2654				6.78078
	TNFRSF11A	4.40415				6.78061
	AGRN	2.35611				6.75638
	PTPRVP	3.14912				6.73657
	MYL12BP2	6.29415				6.73245
	AL390957.1	-2.55254				6.73241
	FSTL1	-5.19848				6.73161
	OTUD1	2.21296				6.73024
	JAK3	2.34417				6.71656
	OLIG1	9.10617				6.71617
	RPP40	-1.42585				6.71513
	RPS9	-2.72277				6.71096
	H3F3AP4	-1.63914				6.70765
	U62317.1	5.74037				6.70716
	KCNMA1	8.89031				6.68825
	AAGAB	-1.09248				6.68731
	RPLP0P6	1.00267				6.68115
	FANK1	10.0763				6.67739
	DOK1	1.07176				6.67184
	URAHP	4.61027				6.66311
	LINC00598	6.24024				6.65783
	SLC4A8	-1.36044				6.65129
	BCAR1	7.60875				6.65086
	PPFIBP2	3.16543				6.6499
	CHST10	-1.06551				6.64896
	ZBED4	-1.10255				6.64842
	AL031432.2	4.0573				6.6389
	SNX9	6.75845				6.63779
	BCL2L2	2.9117				6.63742
	AL162377.1	2.31772				6.63085
	GOLGA8R	-6.6253				6.6282
	EGR1	3.84681				6.62814
	FUT4	-1.51393				6.61756
	GKAP1	-1.27872				6.61564
	AL132780.1	1.23087				6.6141
	RPGR	-1.30612				6.60892
	AC040970.1	2.27893				6.60839
	NLRP14	6.88517				6.6076
	AC018553.1	-4.12777				6.59632
	BEGAIN	7.23956				6.59553
	AL645608.8	4.51375				6.59391
	RPS28	1.8841				6.59145
	CTXN1	-4.25965				6.58811
	WNT8B	-2.80798				6.58752
	AC093503.3	6.87531				6.58499
	ADCYAP1	-10.517				6.5839
	AC022165.1	3.56688				6.58357
	MPV17L2	-1.64161				6.58322
	EPHB6	-3.64544				6.5779
	FOXO1	2.76298				6.57725
	SLC9A7	1.24085				6.571
	ZNF555	-1.9977				6.56902
	GPR85	-6.99981				6.56864
	AC005280.1	6.5818				6.56419
	CAPN11	9.13782				6.55949
	IMPDH2	1.28553				6.55883
	ELL2	6.9231				6.54147
	TMEM51-AS1	8.79751				6.53911
	ENPP7P11	-6.36893				6.53615
	RAB39B	1.22219				6.53567
	NBPF13P	8.80636				6.52491
	CGN	-2.10702				6.51873
	GSC	-9.20681				6.51794
	PMM1	1.35332				6.51215
	TBX6	2.82421				6.51178
	HSPA6	3.32062				6.51011
	AC107884.1	6.03096				6.50667
	NPIPB5	-1.19304				6.49151
	ZNF512B	-1.5934				6.48913
	UNC13A	-8.07466				6.48764
	LRP1	5.82034				6.48528
	HDDC3	1.21369				6.48444
	OLIG2	10.3275				6.48097
	ZBED3	-2.74325				6.47706
	TRAF3IP1	-1.18605				6.47472
	CEP135	-1.00397				6.47081
	CFAP45	2.47413				6.46966
	ANKRD36BP1	-1.27539				6.4694
	CXorf21	5.07384				6.46703
	TMEM273	8.05716				6.46467
	MMP24	1.70595				6.46387
	RAB39A	-5.53269				6.46282
	CPEB1	-6.07549				6.46068
	ADAP2	3.45113				6.45467
	RIMS2	-7.27162				6.4523
	COL9A2	5.15749				6.4496
	AL691447.2	6.68268				6.44781
	HK2	1.33674				6.44188
	WASH3P	1.15863				6.43583
	SGPP2	2.65413				6.43567
	LINC02051	7.58897				6.42481
	LGALS3	4.85051				6.4162
	AL358473.1	4.54478				6.41077
	BNIP3L	1.28775				6.41036
	AC092053.3	5.58502				6.40816
	PTPRS	-2.34455				6.4042
	VN1R81P	-1.71034				6.39568
	NRSN2-AS1	3.19314				6.39537
	TMEM143	1.00054				6.39308
	BAIAP2L1	6.4099				6.38353
	MATN4	5.7264				6.37857
	PTPRG	-6.56284				6.37139
	NAMPT	2.26994				6.36883
	AL109741.1	5.54391				6.36751
	AC004453.1	1.24503				6.36328
	RPL18AP3	1.10262				6.35529
	CD80	5.32422				6.35271
	TMEM26-AS1	-6.72243				6.35023
	CATSPER1	5.7208				6.33962
	AC108449.1	1.37361				6.33752
	AL355001.2	4.41388				6.33548
	RNF152	-7.66503				6.33482
	SLAMF7	5.09121				6.33124
	HOXC4	8.76241				6.32716
	AC034199.1	6.34877				6.32702
	FCGR3A	10.079				6.32684
	ASNS	2.77886				6.32621
	STXBP4	-1.26485				6.32392
	CYTH2	-1.37955				6.3205
	ZNF253	-2.04047				6.31071
	TIFAB	7.21348				6.30133
	GBP2	6.1436				6.29305
	AC093010.1	5.98053				6.28961
	PAK2	-1.03268				6.28848
	PIKFYVE	-1.23572				6.27994
	FASTKD3	-1.04274				6.2774
	AC147651.3	3.25644				6.27124
	AL355032.1	1.13092				6.26398
	HOXA11-AS	6.3146				6.25774
	NFIX	-3.39584				6.25208
	ZFYVE28	3.29804				6.25205
	H2AFY2	6.93971				6.24963
	MAGI2-AS3	9.19303				6.24844
	TRADD	1.71029				6.24655
	U62317.4	6.02974				6.24126
	FGD6	-1.97013				6.23758
	AC009542.1	1.34853				6.23666
	RSPH3	1.46976				6.23609
	CIITA	2.79558				6.2357
	PODXL	-3.59337				6.23034
	CLECL1	6.38861				6.22361
	NAA80	1.52173				6.22306
	MKNK2	1.65151				6.22174
	SHISAL1	-9.15717				6.22047
	KIAA1551	-1.39047				6.21483
	PLK3	2.05101				6.21122
	AC068987.2	-2.4485				6.20195
	AC004771.4	2.00832				6.19924
	CD27-AS1	2.73021				6.19637
	EMP2	8.35687				6.19443
	VCAM1	8.45369				6.18772
	BIRC7	8.53179				6.18447
	TMEM19	-1.29041				6.1762
	KLK1	5.32729				6.16947
	CPLANE1	-1.07503				6.16429
	CCR7	4.81826				6.16043
	IGFBP5	6.21677				6.1596
	SFXN3	2.31629				6.14813
	SMARCAD1	-1.07078				6.13768
	AC092069.1	-1.19672				6.1348
	JSRP1	1.07196				6.12353
	MMP19	1.19036				6.11832
	COL15A1	6.8863				6.11756
	NAPSA	5.8661				6.11706
	SH3PXD2A-AS1	6.93071				6.11591
	B2M	1.48772				6.11535
	AC008581.1	-2.69129				6.11029
	WNT5A	10.6021				6.10099
	SIGLEC10	2.55126				6.09606
	TMSB4X	1.07641				6.08424
	SLC28A3	8.64157				6.08383
	C1QL1	-5.99948				6.08115
	AC104083.1	-5.6354				6.06854
	CATIP	5.81195				6.06335
	CCNA1	6.25031				6.05961
	AC012157.1	-1.36794				6.05566
	CDK6	-1.36157				6.05411
	MAN1C1	6.35461				6.04711
	ACTA2	4.21022				6.0368
	ACTB	1.22786				6.03671
	TMEM104	-1.15235				6.03006
	TCF15	9.20136				6.02552
	CCR3	7.49674				6.02534
	AL589743.4	-6.30317				6.02394
	C15orf53	5.81896				6.02386
	SEC31B	-1.92242				6.01953
	CYP2E1	-4.42916				6.01849
	TRGV7	-3.58829				6.0177
	AC026412.1	2.18227				6.0071
	CIART	5.64823				5.99742
	CMTM6	1.21805				5.99616
	ST5	3.74245				5.99406
	WDR77	-1.10524				5.99055
	ELK3	1.55896				5.98823
	EVPL	-4.96475				5.98738
	AC005332.5	6.5041				5.98559
	AC072022.1	2.66278				5.98335
	IL2RB	5.44793				5.97727
	WASF1	-1.54819				5.97
	LEF1-AS1	-2.05182				5.96618
	APBB1	3.76757				5.95746
	IL17RD	-4.20959				5.93528
	RAC2	1.20299				5.93418
	AC010503.4	1.19832				5.92883
	CLCNKA	8.77114				5.921
	FAM69B	-2.08884				5.91086
	ARHGEF26	-6.54295				5.90896
	AC138393.1	1.86095				5.90697
	DLEU7	-3.65202				5.90649
	ALPK2	8.29744				5.90452
	MIR3945HG	6.34219				5.90366
	PRDM16	-7.01479				5.90276
	RPS18P12	1.49448				5.89516
	RPL3P4	1.26976				5.89333
	MRPL42	-1.30879				5.89147
	AC024896.1	-1.50634				5.88519
	CTSG	-10.8668				5.88308
	LINC00158	6.10917				5.88077
	AC116533.1	1.30952				5.87896
	AP000769.1	3.1679				5.86462
	CCDC92	-1.97241				5.86425
	PCAT7	9.46326				5.86419
	PCDHGA10	-5.32027				5.86062
	GK-AS1	2.04376				5.85992
	MIR1260B	5.94016				5.85546
	CARM1	1.31393				5.854
	ZDHHC1	6.28332				5.85216
	RPL21P75	1.52188				5.84517
	PGBD5	-9.40193				5.84342
	AFTPH	1.04239				5.84164
	AC093390.2	-7.85592				5.84095
	ABHD8	2.37256				5.83701
	SH3BGRL2	8.44186				5.83551
	TUBB2A	-3.70097				5.83514
	GTF3C6	-1.16814				5.83292
	LINC01257	4.91255				5.83252
	B4GALT4-AS1	1.95614				5.83039
	SORD	-1.13472				5.82975
	LEKR1	6.23772				5.82929
	ZFHX2	-1.30607				5.82883
	CHRNA6	4.88762				5.8277
	MYPOP	-1.14127				5.82179
	AC096772.1	-1.18995				5.82001
	TRPC1	3.76835				5.80881
	LAMA1	10.6561				5.80562
	RPL26P19	1.19905				5.80543
	VSIG10	-1.57632				5.80541
	ZNF669	-1.02465				5.80327
	PNRC1	1.72397				5.7924
	LRRN3	8.13857				5.79205
	GCSH	-1.27403				5.79144
	AC138207.4	5.78331				5.78705
	ARNT2	10.3519				5.77962
	AL157944.1	7.98315				5.76902
	DNAJB6	-1.04199				5.76791
	GATM	-4.28015				5.76278
	AL731571.1	5.80047				5.75818
	ARL15	-1.75208				5.75198
	RAPGEF3	3.81079				5.7503
	ZNF532	8.0624				5.74615
	ZNF519	-1.09886				5.74455
	C1QTNF3	-2.17895				5.73175
	SAMD8	1.1106				5.72043
	ZNF557	-1.03021				5.71927
	POU3F2	-10.0337				5.71864
	LINC00265	1.60107				5.71629
	CLGN	-5.57072				5.71484
	AC017002.3	8.90738				5.71433
	KLLN	-2.99179				5.71024
	IL18R1	7.00841				5.70913
	FLOT2	1.77444				5.69981
	C16orf74	4.89737				5.69857
	AL357033.3	2.83887				5.69825
	TPBGL	6.33361				5.68359
	KCNJ2	6.82453				5.6822
	NFAM1	4.11135				5.68067
	TAL1	-7.75654				5.67922
	GNB5	-1.05271				5.66847
	SIRT3	1.24559				5.66382
	XIST	13.423				5.66105
	PINK1-AS	-1.43446				5.65129
	NRXN3	-10.3634				5.64558
	CAMK2B	6.96472				5.64414
	CD27	3.92445				5.63046
	MCOLN2	3.02578				5.62289
	AC010501.1	-2.75535				5.61696
	GNG8	9.93462				5.6141
	RASA3-IT1	-6.68962				5.61374
	ZNF714	-1.4912				5.6113
	RHEX	-4.86				5.61032
	VDR	4.97621				5.60994
	CCND2-AS1	4.72557				5.60944
	FSBP	5.70754				5.60658
	HSPG2	6.42393				5.60117
	SPRYD7	1.51941				5.60073
	PTGER3	-7.35487				5.60066
	GAS8	3.87752				5.59945
	THAP10	8.93212				5.59824
	ENDOU	5.52434				5.59724
	KRT17P2	7.3701				5.59206
	EIF4HP1	1.19242				5.589
	RPL32	1.11219				5.58445
	ZNF77	-1.24315				5.58314
	PIP5K1B	4.15725				5.58185
	FIRRE	-1.10524				5.57995
	ZNF235	-1.01655				5.57869
	LRRC37A2	2.76397				5.5742
	ECI1	1.35335				5.56525
	C11orf95	-1.7167				5.5598
	CHRNA9	-5.64991				5.55252
	AC005332.3	5.70558				5.55239
	PAIP2B	1.62906				5.54681
	LINC02099	8.64068				5.54636
	AC073370.1	-8.71026				5.54331
	FNBP1L	-3.38285				5.54237
	TPCN1	1.4397				5.53986
	MYO15A	4.25227				5.53787
	DTWD2	-2.26398				5.53608
	ERICD	3.38124				5.5336
	RPS8	1.09418				5.53339
	HOXA10-AS	6.77072				5.5278
	RPS6KC1	-1.59232				5.52546
	C3orf86	-4.58424				5.52087
	AC018553.2	-4.07641				5.51589
	KBTBD6	-1.07494				5.51227
	STC2	3.89027				5.51222
	PLAGL1	1.80561				5.51058
	EEF1A1P6	1.28273				5.5088
	MSI2	-1.45191				5.50268
	RPS16	1.0221				5.5018
	AC245140.3	4.59076				5.50098
	ITGB7	2.14321				5.50007
	TST	2.10506				5.49583
	GAS2L1	-5.05273				5.49302
	AC026202.3	1.57401				5.49177
	AL138963.3	1.33114				5.48772
	AC084262.2	5.36442				5.48056
	KAZN	6.38773				5.47951
	KIAA1211	-2.36483				5.47532
	NEK8	1.26006				5.47242
	AL162274.1	2.70163				5.47211
	NONOP2	1.53796				5.47157
	DNAH9	-10.3243				5.46259
	RALB	2.093				5.45742
	SPON2	-3.59509				5.45358
	AL357992.1	7.44997				5.44953
	IL1B	10.9489				5.43471
	RF02271	-6.1058				5.43266
	ACAD8	-1.06843				5.43197
	HERPUD1	1.83825				5.43155
	AL096865.1	6.38916				5.42292
	AKR1C3	-3.86949				5.42093
	ATG4D	-1.11209				5.41984
	EGLN1	1.57307				5.41973
	RPL13A	1.72873				5.41902
	DUSP1	1.33464				5.41773
	AC015795.1	-1.36366				5.41581
	ANKZF1	1.33318				5.40917
	JOSD2	1.36012				5.40408
	TGM5	6.64747				5.39525
	AC012653.2	-6.36188				5.3946
	OR2AG2	6.23532				5.38992
	HOXA10	6.62079				5.38642
	LINC01222	-5.09755				5.38449
	C20orf96	-1.08126				5.38445
	PALM	-7.91416				5.38416
	TGM2	8.49845				5.37403
	AC010976.2	-9.32458				5.37373
	AC023906.3	-1.10345				5.36549
	NPHS1	-3.96522				5.36539
	PIK3CD-AS1	7.76387				5.36535
	ERMP1	1.72764				5.36447
	CADM4	-3.27491				5.36427
	THAP9	-1.4794				5.36266
	ILDR1	7.59643				5.35857
	TNS1	5.31971				5.35694
	HSCB	1.12939				5.35477
	FLVCR2	4.36709				5.34924
	GAA	1.57241				5.33916
	AC010247.2	2.2564				5.33831
	AC011511.5	1.30016				5.33794
	PFKFB4	3.58099				5.33645
	BMP10	-6.98605				5.33572
	OTUD7A	4.78116				5.31281
	AC005339.1	1.32323				5.31058
	A2MP1	6.39512				5.30958
	ACSF3	-1.64782				5.29643
	GLB1	1.05747				5.29326
	CREB5	3.16455				5.2929
	AMOTL2	-8.38218				5.29273
	HEPH	7.26058				5.29109
	LCA5	7.19418				5.28934
	AC132872.1	2.16305				5.28675
	AC093297.2	-1.43631				5.2831
	LYG1	-2.06046				5.28196
	LINC00982	-9.45008				5.28083
	ZNF503-AS2	7.45079				5.27779
	RDX	1.27673				5.26863
	SLC50A1	1.68725				5.26249
	FAHD2CP	1.13343				5.26128
	ARL6IP5	1.43049				5.25881
	TMEM132A	4.03211				5.25425
	KCNH8	-4.35516				5.25424
	AP003071.5	7.31042				5.24622
	AC087164.1	1.13182				5.24347
	PEG10	6.1689				5.24078
	NR2F1	-6.76718				5.24015
	AL845552.2	5.90536				5.23213
	AC026271.3	-1.63847				5.22855
	BCL11B	-1.62968				5.22668
	OSTM1	-1.48994				5.21401
	SPATA33	-1.01918				5.21081
	ZDHHC18	1.21343				5.20487
	TM7SF3	-1.46295				5.20096
	TMCC2	2.45937				5.19317
	CYP4F2	-3.96594				5.17712
	MIR3186	-5.69717				5.17703
	MED12L	-3.00166				5.1746
	CDH1	8.13951				5.17239
	LINC00886	5.97457				5.16955
	CHD7	2.34146				5.16907
	RFTN1	2.07904				5.16694
	CRTC2	1.19035				5.16574
	TMEM151B	-2.83875				5.1613
	ILDR2	2.01866				5.16084
	CLIC2	5.34992				5.15836
	JAML	6.93205				5.15411
	SASH1	5.8619				5.15251
	CCDC200	1.35531				5.15221
	FAM110C	-5.3101				5.15015
	NCK2	1.65884				5.14229
	MFAP4	-5.76193				5.1382
	AC244517.5	-6.57693				5.1312
	MUC12	5.50156				5.12933
	BHLHE41	5.40635				5.12901
	HSPA12A	5.90242				5.12314
	LAT2	4.38574				5.11788
	ITGA6	-3.78227				5.11641
	TGFBR3	3.74323				5.11273
	PTPN13	5.98626				5.11004
	AL138724.1	1.45152				5.10957
	ITGB8	7.94698				5.10752
	FGFR3	-3.23863				5.10671
	TMC7	-5.25791				5.10406
	IGBP1	1.03618				5.10295
	EP400P1	-1.10675				5.098
	AC005332.2	-3.89675				5.0933
	SLC25A21	-6.0255				5.09303
	ECT2	-1.23281				5.09194
	RNF223	7.36624				5.09153
	GPR19	3.98146				5.08944
	AP002360.1	1.40202				5.08764
	HAUS4	1.08952				5.08352
	HOMER2	-2.53205				5.08269
	RN7SKP214	8.51627				5.07712
	AC136604.2	-1.05006				5.07288
	LINC00881	7.07774				5.07238
	PTAFR	6.83221				5.07126
	CACNA1D	7.76035				5.06362
	FGD5	-4.9803				5.06284
	NLK	-1.32521				5.06206
	HSD3B7	2.06971				5.06124
	NR1D2	-1.86787				5.05816
	SGK3	-1.74898				5.05658
	MIR155HG	3.75017				5.05297
	CSRNP1	2.46481				5.04947
	LYZ	11.729				5.04763
	AP3B2	-5.66466				5.0424
	NDST1	-1.33342				5.02745
	NEURL4	-1.01536				5.02702
	LINC00960	8.93681				5.02668
	ADAMTS19-AS1	-5.31389				5.02534
	RBPMS2	-4.1656				5.01733
	EDN1	7.34466				5.01039
	AF127577.4	-5.16271				5.00324
	Z98752.1	5.81895				5.00247
	SESN2	1.49318				5.00221
	POF1B	-6.95974				5.00046
	ARMC9	-1.33048				4.98789
	TMEM181	-1.23172				4.9877
	PKN3	1.75352				4.98182
	COL19A1	6.77935				4.9756
	WSB1	2.57359				4.9738
	LEF1	-2.26243				4.9694
	SNX25P1	6.64951				4.96342
	FILIP1L	4.60236				4.96327
	HNMT	5.67824				4.96086
	SAT2	2.03812				4.95283
	ACVR1C	4.61096				4.95223
	MHENCR	1.81585				4.95072
	DLG1	-1.65573				4.94277
	GLB1L3	-2.86357				4.94192
	SOX11	-7.63715				4.94115
	CEP104	-1.07115				4.93558
	PIPOX	2.66568				4.93541
	BRD3	-1.27262				4.93511
	PPM1L	-1.77286				4.92868
	CFLAR	1.05345				4.92769
	GRIN1	4.94778				4.92554
	DRAXIN	-6.66911				4.92044
	PPP4R1L	3.67185				4.91643
	WDR34	-1.44783				4.9153
	AC099508.1	-2.04445				4.91423
	EHD4	2.20309				4.91238
	LINC01160	6.05819				4.90901
	OVOL1	5.39252				4.90793
	FRMPD3	-6.75706				4.8993
	FKBP10	4.72663				4.89821
	HSFX4	2.47695				4.89724
	CLUAP1	-1.25041				4.89714
	AL109615.2	4.01965				4.89547
	ENHO	-5.93922				4.89366
	ZNF8	-2.11867				4.8932
	JAM2	5.29522				4.89012
	TOM1	1.17613				4.88993
	TDRD6	5.47771				4.88764
	AC007405.3	5.62253				4.88572
	ANXA2R	-1.33055				4.88093
	MACF1	-1.71069				4.87331
	NXF3	-6.94773				4.87145
	GPC6	-7.31892				4.86986
	NKD2	-5.76893				4.86919
	ADGRE5	2.49522				4.86787
	IGBP1-AS2	1.06998				4.86022
	AC008555.1	-4.37867				4.85931
	CDS1	5.6026				4.85338
	FAM90A1	3.97831				4.8511
	MRNIP	1.35359				4.84793
	RUNX1	-1.67628				4.84701
	MAPK10	6.77466				4.84182
	KIF3C	-1.12703				4.83651
	CASQ1	6.74745				4.82733
	RNFT1	1.24673				4.82604
	TMEM150C	-7.36043				4.82473
	SKIL	1.57073				4.82018
	MXD4	-1.45328				4.81768
	CCDC116	-3.38348				4.81131
	SORT1	-2.52644				4.81056
	SMARCE1	-1.00405				4.80934
	SGK1	4.19612				4.80873
	DNTT	-11.6603				4.80654
	AC120114.1	1.82325				4.80448
	AC114316.2	-5.60726				4.80377
	MPPED2	-5.07115				4.80094
	AVPI1	2.69174				4.79644
	C14orf39	-6.15409				4.79176
	GDF11	-1.0968				4.78998
	PCDH9	-3.27967				4.78587
	LDHA	1.60777				4.77991
	B4GALT1-AS1	2.26207				4.7787
	AP000523.1	-2.64634				4.77641
	RPL28	1.02796				4.76831
	RORC	3.91506				4.76812
	GNAS-AS1	5.07663				4.76291
	SH2D2A	4.52801				4.76054
	RPL9	1.65591				4.75667
	FEM1A	-1.00416				4.75154
	AC125257.2	-1.23744				4.74649
	LONP1	1.17866				4.74535
	FBXL17	-1.02182				4.74507
	AC093535.1	3.88579				4.74446
	STAP2	4.62162				4.74182
	AP1S1	1.24141				4.73667
	MINK1	1.2136				4.73571
	ZNF563	1.96695				4.73051
	ALG1L2	4.38465				4.72232
	PITX1	-6.99167				4.72181
	JUP	4.47143				4.72081
	CASTOR2	-1.73774				4.71486
	AC100778.3	1.26417				4.70682
	AL391056.1	6.03562				4.70616
	DNAI2	7.58645				4.70189
	AP000924.1	5.1922				4.70148
	GNG12	7.20348				4.69617
	ST3GAL4	-1.06707				4.69477
	DAPP1	3.26919				4.69437
	SH3D21	1.72821				4.6942
	AC009113.2	-1.35174				4.69131
	DSC2	5.69912				4.68804
	AL357033.4	2.48459				4.68773
	FHAD1	5.66748				4.67831
	RBM38	1.99763				4.67786
	CHD5	-2.97844				4.67634
	AKAP12	4.52605				4.67207
	NAALADL1	3.79949				4.67133
	BID	-2.03109				4.66423
	LINC00894	1.76003				4.66351
	TIFA	1.38258				4.66137
	Z74021.1	1.05147				4.6599
	CPED1	8.0543				4.65808
	AC005062.1	1.7468				4.65483
	FGFBP3	-2.75086				4.6545
	AC008750.2	2.50753				4.65349
	CEBPE	-6.99889				4.6485
	CATSPERE	-5.26124				4.64737
	KLHL4	-7.34347				4.64729
	AL589935.1	4.54514				4.64665
	AK1	3.71164				4.64303
	SYCP2	-6.14197				4.63748
	RPL13AP5	1.7037				4.62306
	SLC34A1	5.5783				4.6193
	SLC38A7	-1.04995				4.60443
	LINC01366	-4.31035				4.60068
	ALB	-8.37555				4.59947
	AL033527.3	5.60254				4.59538
	CADM2	-5.02796				4.59371
	MMP14	3.92494				4.59318
	SUPT4H1	2.34608				4.59292
	AC012645.1	-6.11071				4.59057
	NR2F2	-9.14766				4.59025
	TPRG1	6.41547				4.59016
	AP001107.9	-2.56635				4.58852
	PRICKLE2	9.87766				4.5867
	AL117209.1	5.74372				4.58623
	CES4A	7.39432				4.58283
	AC135782.3	-1.63579				4.58172
	TFE3	1.09829				4.57877
	ZNF277	1.22942				4.57695
	NPIPB3	-1.11963				4.5767
	HOOK1	8.11215				4.57669
	IQCK	-1.07567				4.57431
	GRAMD2B	4.75265				4.57382
	AC008937.2	1.46489				4.57305
	AC241952.1	1.64116				4.57014
	ALDH1A2	-4.46568				4.56888
	HDAC1	-1.76216				4.56428
	CDHR3	5.64261				4.5609
	PAQR7	4.13148				4.55606
	AP005482.1	-3.55466				4.55296
	CTSZ	6.72624				4.55161
	KSR1	2.55073				4.55152
	CBFA2T3	-6.22284				4.54412
	SHLD3	-1.17511				4.54164
	ESR1	4.65766				4.53976
	ALS2	-1.21754				4.53594
	NAV2	6.03046				4.53384
	CCDC80	7.15842				4.53367
	AC005336.2	-6.9642				4.53279
	SGSM1	11.1597				4.53102
	ZNF737	-1.0032				4.52884
	RPRM	-6.60086				4.52663
	HTATIP2	3.76027				4.52469
	TOB1-AS1	1.39178				4.52179
	SERINC5	-3.4159				4.51006
	C1QL3	4.02565				4.50768
	GEM	4.07568				4.49911
	BHLHE40-AS1	4.12634				4.49361
	AP001469.1	-2.55608				4.49233
	PTK6	3.96563				4.49221
	FBXO27	7.9457				4.48724
	MAP4K4	-1.35756				4.48635
	MPO	5.85147				4.48483
	PRR19	-1.15419				4.4814
	RPL9P7	1.30744				4.47957
	KIF3B	1.00642				4.47928
	MCHR1	-5.67757				4.47913
	ALKBH5	1.05715				4.47896
	OR7E14P	-3.96409				4.47825
	ZNF683	-3.61969				4.47777
	FADS1	-1.64981				4.47638
	PIM3	1.07892				4.47611
	TPT1	1.26427				4.47349
	SHROOM1	4.19727				4.47327
	BX679664.3	1.03295				4.47207
	HBA2	13.0657				4.47051
	TBX1	-8.68341				4.46958
	ENTPD1	5.85054				4.46831
	IGSF10	-2.96541				4.46711
	VDAC1P8	2.02009				4.46691
	CTC1	-1.47951				4.46483
	MLXIP	-1.84614				4.46395
	ZNF583	-1.56534				4.46274
	REPS2	6.7871				4.46191
	AL355312.1	-7.26644				4.46166
	GRTP1	-1.82826				4.4608
	RASA4DP	4.10371				4.45935
	PIGA	1.20729				4.45916
	ARAP1-AS1	1.10874				4.45765
	PPP1R15A	1.92316				4.45486
	CYB5R2	7.33919				4.45363
	ARHGEF19-AS1	-2.26396				4.45292
	AC008038.1	1.00672				4.45046
	CASZ1	-1.11943				4.44937
	AL513165.1	-1.03261				4.4444
	AC011257.1	-6.40697				4.44368
	DCSTAMP	7.15878				4.44297
	CCDC120	-1.17105				4.44116
	SLC9A5	2.21306				4.44039
	NR4A2	5.85581				4.43571
	FAH	1.09359				4.43316
	PAM	1.39376				4.43268
	GNMT	-2.11518				4.42789
	ENTPD7	-1.02189				4.42747
	ZNF566	-2.38716				4.42623
	USP46	-1.84634				4.42598
	LINC02166	-2.77123				4.42521
	ADSSL1	3.94072				4.42053
	DCAF4L1	-2.46392				4.42052
	AC007182.1	4.86444				4.41954
	CCDC168	-3.03074				4.41833
	HMGCR	-1.88268				4.40987
	BIRC3	3.42483				4.40875
	ANXA4	1.45165				4.40865
	INHBE	2.49082				4.40649
	AC020659.1	2.43924				4.40596
	AC008649.1	1.30527				4.40442
	AC104447.1	-1.42339				4.40157
	P4HA2	8.65081				4.40063
	GALK1	1.71535				4.39906
	BORCS5	1.3991				4.39765
	MCOLN1	-1.00934				4.39523
	AP000345.2	-5.9763				4.39361
	TRAV14DV4	4.51455				4.38879
	LIM2	10.1036				4.38867
	PTHLH	7.03831				4.38786
	TRIO	5.28458				4.38225
	AC092053.2	3.07449				4.38047
	AC007114.1	2.49169				4.37976
	BICC1	6.47511				4.37893
	ACKR2	5.09708				4.37631
	AP003392.2	-2.30094				4.37583
	HDAC4	-2.19635				4.37284
	ZNF823	-1.30003				4.37072
	AL031282.1	-1.20474				4.36868
	SMIM1	4.72851				4.36567
	FLJ20021	2.36876				4.36456
	AL121820.1	3.54423				4.36203
	LOXL3	2.2477				4.36121
	GPA33	-3.1407				4.35702
	CD101	3.63855				4.35524
	TBC1D22A	1.29743				4.35391
	ATP2A1	1.17251				4.35069
	HLX	7.97353				4.34974
	RET	6.01211				4.34875
	HGSNAT	-1.22158				4.34856
	AL589743.5	-2.44737				4.34809
	LINC01569	1.46598				4.34754
	AC073111.5	-2.10249				4.34745
	RRP15	-1.12814				4.34741
	CR559946.1	6.40852				4.34672
	FOXP2	12.0603				4.34359
	AC092944.1	3.58015				4.34236
	AC073352.2	5.68592				4.3354
	AC105105.1	7.44544				4.33187
	HERC3	1.26361				4.33052
	SMIM29	1.10618				4.3285
	ATP2C2	3.43601				4.32837
	ENTPD3-AS1	1.88786				4.32776
	STMN1	-1.02366				4.32173
	LINC01307	-7.41578				4.32141
	ARSG	1.02953				4.31915
	BOLL	-4.73099				4.31611
	AC000089.1	1.36227				4.31502
	GMIP	1.40145				4.3125
	LRRC32	11.2057				4.3124
	PABPC1	1.24154				4.31077
	AC027228.2	-2.40084				4.30886
	AC020656.1	12.0557				4.30855
	RAET1E	-6.93639				4.3083
	CMAHP	1.26659				4.30721
	ZNF580	1.34489				4.30689
	AL157394.1	3.45553				4.30415
	ZNF214	5.2669				4.30267
	C2orf92	1.89517				4.29624
	EEF1DP4	-5.60948				4.29399
	ENPP6	5.73529				4.29299
	NUDT7	2.17761				4.28575
	MSI1	11.0137				4.27917
	SLC2A1	1.58572				4.27604
	B3GNT7	4.11866				4.27576
	PTGFRN	5.37914				4.27421
	NFATC4	7.7693				4.27123
	ADAMTSL4	4.15438				4.27067
	RGS13	7.05411				4.26943
	CHRNA3	-3.92861				4.26702
	RPL10	1.01126				4.26683
	FAM107B	2.13995				4.26672
	AC005394.2	-5.39969				4.26236
	ACTA2-AS1	3.73778				4.25991
	AC092384.1	-4.30011				4.2596
	CD226	5.5998				4.25947
	RGS18	-4.5998				4.24594
	ANOS2P	-5.67208				4.24558
	DNAJC15	6.80493				4.2442
	KANK3	2.64511				4.23905
	PERP	5.911				4.23724
	PHRF1	-4.01371				4.23668
	HS1BP3	1.46059				4.23465
	MSH4	-3.89819				4.23459
	MAP2K3	1.74431				4.23101
	AC012358.3	-2.9629				4.22967
	AC002398.2	3.43345				4.22869
	LDLRAD2	5.00376				4.22813
	MYO6	-2.33442				4.22616
	AC067969.2	5.31283				4.22606
	NR2C1	-1.02464				4.21893
	MPZL3	2.87514				4.21645
	AC083837.1	6.52134				4.21259
	VPS37C	1.2219				4.21186
	BMP2K	-1.51255				4.21133
	H1FX-AS1	1.11652				4.20845
	MAK	2.01709				4.2083
	SLCO2B1	10.4084				4.20775
	TMBIM1	3.35515				4.20768
	KIAA1211L	6.87614				4.20426
	AL451123.1	3.38937				4.20411
	ZNF721	-1.30438				4.2005
	RPL41	1.2582				4.1995
	RPL23AP42	1.03212				4.19489
	C14orf93	1.02377				4.19457
	ABCA4	-6.81635				4.18905
	NEAT1	3.10609				4.18791
	PAFAH1B3	-1.0733				4.18558
	NFKB1	2.0065				4.18482
	AL162411.1	-6.96617				4.18395
	SYNE2	-1.25005				4.18378
	HES7	3.44793				4.18197
	LINC01943	1.77592				4.17937
	LRRC49	9.90961				4.17807
	LINC00996	4.23483				4.1754
	ELOVL4	-3.24986				4.1743
	ZMYM4-AS1	-1.0175				4.17127
	LINC02541	7.28849				4.16887
	NETO2	-5.17442				4.16875
	AP003501.3	-2.37211				4.16858
	CXCL13	6.93568				4.16382
	FGR	4.65049				4.16303
	TNFRSF13B	7.73251				4.15885
	ADGRB1	4.8406				4.15754
	AC096537.1	-5.14393				4.15698
	HPS3	1.01973				4.15473
	CSDC2	1.29433				4.15196
	KCNN3	6.8365				4.15184
	IL31RA	4.74862				4.15081
	AC044860.1	2.08172				4.14807
	AC008079.1	-1.57788				4.14745
	TCAF2C	6.21378				4.1472
	RPS6KA1	1.07626				4.14614
	SYCP2L	-7.04778				4.14457
	EFNA1	-3.40401				4.14376
	CECR7	-6.79128				4.14315
	CRB3	4.96003				4.14172
	SDHAF4	1.65074				4.13465
	AC103858.1	3.09833				4.13398
	GPAT2	2.16763				4.13292
	KLHL17	-1.72426				4.13202
	CDADC1	-1.06381				4.13117
	DSCAML1	6.47056				4.13003
	LINC00184	10.6637				4.12896
	AC018738.1	5.05116				4.12878
	AC007032.1	3.1128				4.12735
	MAMLD1	-5.26343				4.12335
	MRTFB	-1.16925				4.12181
	AC008946.1	2.19385				4.11824
	AP003084.1	2.44009				4.11804
	AC008115.2	5.45401				4.11519
	ETS2	-2.58636				4.11348
	ADAM10	-1.4721				4.10876
	DISP3	-4.53114				4.10871
	KMT2E-AS1	1.29284				4.1076
	FCER1G	5.53478				4.10648
	NFE2L3	1.6359				4.1017
	B3GALT1	-7.23074				4.10148
	TNFAIP2	10.7319				4.09816
	NID1	6.27409				4.09777
	HPCAL4	4.4233				4.09602
	C1RL	1.63668				4.09125
	CDK18	1.23532				4.09088
	OPTN	2.05145				4.08838
	TTYH2	2.41001				4.08602
	LNCTAM34A	3.86156				4.0849
	GLYCTK	1.36056				4.08242
	GLYCTK-AS1	1.23731				4.08169
	OSBPL6	3.34928				4.08058
	WHAMMP3	4.78626				4.0798
	AL137779.2	2.44167				4.075
	MTFR1	-1.68524				4.07454
	PSPC1P1	7.38625				4.07443
	AL356095.2	1.10549				4.07342
	C10orf25	-1.94878				4.07222
	AC010336.5	-3.24813				4.07195
	RND1	1.24741				4.07074
	AC107959.3	8.19785				4.06861
	MAP4K1	1.31399				4.06709
	MKRN3	-4.62866				4.06205
	SPIB	4.63899				4.05388
	SLC4A11	-5.53643				4.04964
	ZNF473	-1.16029				4.04685
	ZNF878	-1.64032				4.04513
	E2F7	-1.11013				4.045
	PPP1R3F	2.18809				4.04496
	SPATA20	3.70497				4.03986
	OSER1-DT	1.41639				4.03668
	SLC22A23	-1.55336				4.03665
	GPI	1.43178				4.03606
	SHQ1	-2.13857				4.03387
	ATP2C2-AS1	3.59946				4.03041
	UNC13C	-8.4932				4.02959
	HIST1H3J	-4.92508				4.02853
	CELSR2	-2.70659				4.02338
	KDM3A	1.23139				4.02216
	AC007182.2	1.13534				4.01846
	C9	-10.6718				4.01004
	AC079140.2	1.83859				4.00608
	AL590822.2	3.49977				4.00348
	RAP1A	1.44439				4.00124
	LINC02014	5.44533				3.99773
	SHANK3	-5.19826				3.9977
	NTRK1	5.32937				3.99696
	LSS	-2.28338				3.99535
	CHAC1	1.81457				3.99317
	TBC1D27P	6.45133				3.99281
	DCP1B	1.57936				3.99276
	DNHD1	1.23467				3.99079
	ARMCX1	6.16036				3.98838
	SLC41A2	1.52039				3.98715
	CYP19A1	10.3359				3.98675
	TRGV5	-1.3597				3.98593
	AC087741.1	4.44667				3.9799
	AL139289.2	3.66824				3.97921
	GSAP	5.13219				3.97905
	KLF10	1.73648				3.97608
	SPEF1	-4.35229				3.97467
	SFI1	1.24202				3.97398
	RNF43	1.60019				3.97111
	GSDMD	-3.46321				3.96999
	ITPKA	2.15426				3.96747
	MAST4-AS1	-5.20968				3.96561
	CYP26A1	-3.25001				3.96299
	AEBP1	-1.39199				3.95997
	SFXN4	-1.05157				3.95046
	PGAM1P5	-4.52369				3.94999
	SCN5A	-5.32878				3.94996
	PGF	6.31076				3.9491
	AC090204.1	1.65225				3.94262
	PRSS23	4.5536				3.94165
	SULF2	3.34995				3.94144
	AC006946.2	-6.80009				3.93963
	MAPRE3	2.74325				3.93921
	SEPHS1P1	-5.18366				3.93652
	AC004067.1	-2.81041				3.93644
	CNIH2	-2.57634				3.93022
	MYRFL	3.42373				3.92816
	H1FX	1.15052				3.92814
	AC022137.2	2.43846				3.92725
	KLF7	1.40472				3.92592
	LINC01771	2.87411				3.92348
	GABRB3	-11.3314				3.92192
	AC083837.2	5.8199				3.92146
	XKR7	-5.68223				3.92006
	AC006207.1	2.53906				3.91846
	AC121338.1	4.78847				3.91817
	GUSBP1	-1.14597				3.91726
	GAPDH	1.22956				3.91209
	RPL24P4	1.25677				3.91019
	GFI1B	-5.03364				3.9089
	GAS2L3	5.09559				3.90445
	AC074050.3	1.51456				3.90184
	KCNJ11	-4.44811				3.90155
	TNFRSF21	-4.07505				3.90134
	PRRT4	-4.24995				3.90096
	BAIAP2-DT	-4.03454				3.89341
	RASGRP2	-3.95391				3.89264
	FAM49A	5.51207				3.88891
	COX7A2L	1.15698				3.88839
	TNFRSF19	7.16183				3.8879
	FCRLB	4.65479				3.88615
	FAM13B	-1.33289				3.88606
	ZNF69	-1.15989				3.88575
	AC012588.1	-5.42232				3.88549
	NOL4L	-1.72011				3.88443
	NEURL1B	-3.15035				3.88425
	LPAR2	1.36225				3.88386
	AC008608.2	1.95715				3.88294
	HCK	6.38991				3.88178
	PDP1	-2.05574				3.8811
	IGLV3-1	5.3995				3.88074
	CASC15	-4.15636				3.87595
	BRD3OS	-1.55546				3.87452
	AP002851.1	3.48939				3.87437
	FAM227A	-3.21937				3.87426
	MMP9	7.35684				3.87148
	RSAD2	-5.16902				3.86773
	RTL5	4.83956				3.86683
	NLRP11	-4.61695				3.86606
	FAM89B	-1.2868				3.86566
	CUL1	1.01243				3.86553
	CCL24	10.6356				3.86451
	CLEC11A	-2.23041				3.86419
	BANK1	8.39058				3.86059
	PCOLCE-AS1	2.77277				3.85718
	TMEM67	-1.26682				3.85711
	ERG	-6.8834				3.8568
	HSPB1	1.44694				3.85346
	ZNF821	1.70171				3.85189
	TPM1-AS	-1.53154				3.85086
	OPRM1	2.69131				3.84918
	TTC39A	4.83859				3.84838
	NID2	-2.31445				3.84831
	BVES	10.0192				3.84813
	BOLA2	-4.0447				3.84785
	HSD11B1	7.56506				3.84709
	SATL1	-1.39796				3.84632
	IDS	1.30469				3.84379
	ITGB4	3.32821				3.84222
	ZNF711	-2.16127				3.83732
	UTS2R	8.45236				3.83714
	UST-AS1	-4.86427				3.83686
	FOXO3B	-1.3242				3.83536
	IGSF6	2.97981				3.83407
	AC010538.1	-2.17196				3.83387
	SGMS1-AS1	1.40853				3.83034
	TIE1	6.31931				3.82485
	BTK	5.16256				3.82395
	AC009802.1	3.02903				3.82349
	AC099489.1	3.46336				3.8231
	ORAI3	1.92632				3.82116
	MTSS1	5.13712				3.82026
	HLTF-AS1	-1.38606				3.8182
	NRROS	-1.80748				3.81098
	WWC3	1.45613				3.80976
	AMN1	-2.15394				3.80694
	FOXA1	5.02824				3.80652
	LBX2-AS1	2.34473				3.80401
	CCDC150	-1.3678				3.80183
	AC027309.1	-4.0511				3.80127
	SLC25A27	7.78421				3.80002
	SPATA5	-1.25696				3.79801
	SREK1IP1	4.20788				3.79676
	SCN2A	-3.23709				3.79543
	SLC2A3	3.33552				3.78796
	LDLRAD3	5.20317				3.78619
	TUBAL3	-4.86083				3.78542
	TMEM117	3.65945				3.78391
	ENGASE	1.07238				3.78383
	AC096631.1	-7.0317				3.78329
	PINK1	-1.49175				3.783
	ACP5	6.94045				3.78237
	EPM2A	-1.10171				3.78154
	RPL37P6	1.72098				3.77863
	RPSA	1.07275				3.77773
	EVA1A	4.2139				3.77529
	HAVCR2	5.57802				3.77127
	SETD1B	-1.33755				3.76478
	SOWAHA	-6.8265				3.76286
	EPB41L4B	-1.55591				3.76271
	ANKRD34A	1.99857				3.75728
	ZBTB7B	4.28913				3.75152
	AC006064.4	1.2457				3.74633
	AC093495.1	1.14881				3.74478
	ZG16B	8.46951				3.74395
	SLC39A10	-1.08608				3.74306
	CNOT6L	1.12775				3.74154
	IGHG2	7.76431				3.74126
	ADCY1	-4.92993				3.74105
	RPL35A	1.10701				3.74048
	CACNA1I	2.3953				3.73907
	PHF19	1.09935				3.73547
[truncated: 30,832 more rows]

[truncated: 10 more sheets: SFig. 1b, SFig. 2, SFig. 3, SFig. 4, SFig. 5, SFig. 6, SFig. 7, SFig. 8, SFig. 9, SFig. 10]
